# Supplementary material for: Gliotransmission of D-serine promotes thirst-directed behaviors in Drosophila
Source: Curr Biol. 2022 Sep 26;32(18):3952–3970.e8. doi: 10.1016/j.cub.2022.07.038 (PMC9616736; doi:10.1016/j.cub.2022.07.038)
Supplement: Data S1. Top marker genes for each cluster in the entire data set, related to Figures 1 and S1 [file mmc2.csv]

	p_val	avg_logFC	pct.1	pct.2	p_val_adj	cluster	gene
kn	0	2.35452299974008	0.958	0.032	0	31_ACh	kn
lncRNA:CR45223	0	2.25834113091294	0.988	0.045	0	31_ACh	lncRNA:CR45223
CG14322	0	1.68570976303471	0.938	0.118	0	31_ACh	CG14322
CG14274	0	1.54242344964225	0.786	0.046	0	31_ACh	CG14274
acj6	0	1.44772569773886	0.958	0.111	0	31_ACh	acj6
CG9650	0	1.44624656398961	0.833	0.114	0	31_ACh	CG9650
fkh	0	1.21095948672727	0.884	0.138	0	31_ACh	fkh
Lim3	0	0.948453416791507	0.664	0.075	0	31_ACh	Lim3
sNPF	5.88205967575548e-276	1.69296301249421	1	0.27	1.0421245127536e-271	31_ACh	sNPF
CG2016	2.51881404921788e-243	0.455880065236256	0.39	0.036	4.46258285099931e-239	31_ACh	CG2016
app	4.70267607597153e-240	1.72037203864146	0.946	0.317	8.33173120379876e-236	31_ACh	app
lncRNA:CR44663	4.36728629684864e-238	0.55876458882659	0.25	0.016	7.73752113212674e-234	31_ACh	lncRNA:CR44663
erm	1.23242146048843e-228	0.606293974626074	0.318	0.027	2.18348110154735e-224	31_ACh	erm
CG34377	1.36864198872898e-217	0.344682142610427	0.164	0.007	2.42482301143113e-213	31_ACh	CG34377
CG31345	2.29186952762768e-205	1.19356481235921	0.899	0.254	4.06050524209797e-201	31_ACh	CG31345
kek2	9.08377308341115e-188	1.41918895062216	1	0.532	1.60937207718795e-183	31_ACh	kek2
nAChRalpha6	1.80918020141847e-182	1.37171645694086	1	0.791	3.2053245628531e-178	31_ACh	nAChRalpha6
bi	6.18894093836265e-182	0.942469124679446	0.908	0.223	1.09649466604971e-177	31_ACh	bi
Octbeta3R	1.31088868501099e-179	1.35561951152037	0.908	0.362	2.32250148323397e-175	31_ACh	Octbeta3R
if	1.33954776582528e-177	0.379552749377094	0.214	0.015	2.37327677671266e-173	31_ACh	if
CG32547	4.10083964379248e-170	0.889564053153057	0.601	0.125	7.26545759690714e-166	31_ACh	CG32547
ap	1.37633542234479e-169	0.707083716581471	0.512	0.083	2.43845346776826e-165	31_ACh	ap
CG43902	4.93109590712147e-169	1.59803132462069	0.884	0.373	8.7364226186471e-165	31_ACh	CG43902
SoxN	1.36822894726637e-165	0.679314342129179	0.893	0.226	2.42409122587182e-161	31_ACh	SoxN
CG13739	3.07400125019356e-165	1.28510876932415	0.976	0.498	5.44620801496793e-161	31_ACh	CG13739
CG32700	3.32201278177634e-158	1.58939236249391	0.911	0.514	5.88561004547314e-154	31_ACh	CG32700
rst	3.73692852799969e-158	0.795508073180474	0.521	0.099	6.62071627305704e-154	31_ACh	rst
beat-VI	2.29239441124699e-155	1.25028575094694	0.938	0.433	4.06143517840629e-151	31_ACh	beat-VI
shakB	7.16794663396473e-154	1.23874799560748	0.991	0.678	1.26994510513953e-149	31_ACh	shakB
CG6006	1.03762215677721e-151	0.861990743528812	0.619	0.141	1.83835517516218e-147	31_ACh	CG6006
Frq1	9.25152201517579e-151	1.0267986196892	1	0.732	1.6390921554287e-146	31_ACh	Frq1
NaCP60E	3.15393666017537e-148	0.985200949714568	1	0.82	5.5878295808327e-144	31_ACh	NaCP60E
RapGAP1	3.89280978697093e-142	1.29140066445922	0.961	0.603	6.89689109957639e-138	31_ACh	RapGAP1
Frq2	3.26310312733809e-141	1.07014707099909	0.967	0.535	5.7812398107049e-137	31_ACh	Frq2
Cad87A	2.89971046833139e-139	0.985560548688029	0.783	0.248	5.13741703674272e-135	31_ACh	Cad87A
AstC-R1	6.44786105608719e-136	0.750823188384562	0.554	0.122	1.14236754330697e-131	31_ACh	AstC-R1
zfh2	6.97208635176222e-135	0.859714681350837	0.786	0.218	1.23524453894171e-130	31_ACh	zfh2
5-HT2A	8.16829517725234e-132	0.861741752795845	0.723	0.213	1.4471768565538e-127	31_ACh	5-HT2A
Rab26	3.35382047417376e-131	1.25549824461901	0.943	0.616	5.94196373409365e-127	31_ACh	Rab26
Fife	3.327818371666e-122	1.02997169659621	0.979	0.734	5.89589580908065e-118	31_ACh	Fife
bru3	4.4420256586059e-120	-2.19541951162157	0.104	0.782	7.86993685935207e-116	31_ACh	bru3
CG42747	3.19868526113799e-119	0.594926654447546	0.36	0.061	5.66711067715818e-115	31_ACh	CG42747
Gycbeta100B	1.81744664276408e-117	1.00728954458382	0.845	0.385	3.21997021698512e-113	31_ACh	Gycbeta100B
ct	5.12064553941391e-116	0.536483809713722	0.929	0.279	9.07224770217962e-112	31_ACh	ct
Dop2R	5.1730430954612e-115	-2.51499138374674	0.167	0.788	9.16508045222861e-111	31_ACh	Dop2R
CG31221	6.8011648122971e-114	0.907042332112815	0.997	0.802	1.20496236979468e-109	31_ACh	CG31221
CG44153	2.78439400155107e-109	0.768530940832234	0.824	0.31	4.93311085254803e-105	31_ACh	CG44153
dpr18	1.67392409821551e-108	0.898854568632973	0.762	0.299	2.96569132480843e-104	31_ACh	dpr18
18w	1.90930718731136e-105	0.733598684155089	0.527	0.137	3.38271954375953e-101	31_ACh	18w
nrv3	1.3063184866638e-104	0.477326714106689	1	0.941	2.31440446282226e-100	31_ACh	nrv3
toy	2.93579809829887e-103	0.751271831525945	0.938	0.35	5.2013534907561e-99	31_ACh	toy
GABA-B-R1	1.37444076124668e-102	0.81615710648333	0.976	0.731	2.43509669670075e-98	31_ACh	GABA-B-R1
Hs6st	7.03279153742006e-100	0.836608780895471	0.756	0.308	1.24599967668471e-95	31_ACh	Hs6st
Con	1.25424444571018e-98	0.875696231580152	0.955	0.62	2.22214488446472e-94	31_ACh	Con
rdo	6.11964874876479e-98	0.683434571469061	0.583	0.171	1.08421816881866e-93	31_ACh	rdo
cindr	1.38618428795301e-97	0.78648291260026	0.964	0.692	2.45590270296635e-93	31_ACh	cindr
CG42668	2.81948912985361e-94	0.836672077169575	0.902	0.526	4.99528889136164e-90	31_ACh	CG42668
side-VI	9.12558177034971e-94	0.773993803802868	0.985	0.661	1.61677932225286e-89	31_ACh	side-VI
beat-Va	2.44447823298112e-93	0.751949243373323	0.688	0.254	4.33088208537265e-89	31_ACh	beat-Va
CG11317	4.27453836952358e-93	0.755506187061873	0.723	0.277	7.57319962928493e-89	31_ACh	CG11317
Gfrl	5.16297541725352e-91	0.764602291709943	0.979	0.665	9.14724354674806e-87	31_ACh	Gfrl
lncRNA:CR43126	1.14512364331022e-90	0.429343611194755	0.283	0.047	2.02881555885271e-86	31_ACh	lncRNA:CR43126
CG32521	2.60892573017036e-90	0.549732694576358	0.714	0.261	4.62223371614282e-86	31_ACh	CG32521
eag	2.10015396179387e-87	0.801572488851754	0.869	0.478	3.7208427741102e-83	31_ACh	eag
rgn	1.26588570471836e-85	0.761033081837989	0.827	0.375	2.24276970304951e-81	31_ACh	rgn
CNMaR	1.61037516544724e-84	0.598542937375691	0.542	0.157	2.85310168062288e-80	31_ACh	CNMaR
CG15725	8.67183729891774e-81	0.336369501392323	0.173	0.021	1.53638941424926e-76	31_ACh	CG15725
IA-2	2.18515595224953e-80	-1.40960051016623	0.982	0.937	3.8714408006005e-76	31_ACh	IA-2
CG31690	3.63473009930716e-79	0.682444909875843	0.768	0.346	6.43965131694249e-75	31_ACh	CG31690
beat-Vb	8.93427865454876e-77	0.659131003558567	0.607	0.222	1.5828861492264e-72	31_ACh	beat-Vb
wry	2.6948194878628e-76	-1.44880475490105	0.08	0.621	4.77441168664652e-72	31_ACh	wry
CG42541	2.47776938232511e-75	-1.89089908649871	0.113	0.637	4.38986401466539e-71	31_ACh	CG42541
CG14082	5.27190951613153e-75	0.585549249788452	0.527	0.171	9.34024208973023e-71	31_ACh	CG14082
Dop1R2	5.68284845496172e-74	0.566329501703563	0.723	0.272	1.00683026076557e-69	31_ACh	Dop1R2
nmo	1.63662265673197e-73	0.53300943785275	0.994	0.833	2.89960436093204e-69	31_ACh	nmo
Cam	4.4295459863884e-73	0.403435159337039	1	0.959	7.84782662408433e-69	31_ACh	Cam
CG42674	3.1587018472799e-72	0.581826328574078	0.795	0.358	5.59627206282579e-68	31_ACh	CG42674
5-HT7	1.92327778631191e-71	0.655955259117429	0.589	0.221	3.40747125400881e-67	31_ACh	5-HT7
scyl	2.4926861361658e-69	-1.1126924431919	0.214	0.704	4.41629202744494e-65	31_ACh	scyl
dati	3.54685169806658e-69	-1.67815312476967	0.042	0.557	6.28395715346457e-65	31_ACh	dati
CG30116	3.71964547276278e-68	-1.28954911925578	0.068	0.58	6.59009588409382e-64	31_ACh	CG30116
cry	5.01810954229264e-68	0.311217822229475	0.223	0.038	8.89058467607988e-64	31_ACh	cry
Rgk3	1.15088854343454e-66	0.606614717851791	0.667	0.27	2.03902923240297e-62	31_ACh	Rgk3
Ddc	1.51993138755052e-66	0.567145478043275	0.994	0.683	2.69286243932326e-62	31_ACh	Ddc
MYPT-75D	2.48545758883912e-66	0.686819516393751	0.774	0.399	4.40348521014626e-62	31_ACh	MYPT-75D
dlg1	2.50219556128658e-66	0.495531772171872	1	0.858	4.43313987593143e-62	31_ACh	dlg1
Cyt-c-p	7.18711046882257e-66	0.476269643654531	0.982	0.917	1.2733403617613e-61	31_ACh	Cyt-c-p
Pkc53E	1.11618835519126e-65	-1.26572665389159	0.179	0.682	1.97755090889236e-61	31_ACh	Pkc53E
Sytalpha	1.88372173051858e-65	0.659643502134713	0.789	0.392	3.33738978995977e-61	31_ACh	Sytalpha
CG12163	3.34069525178459e-65	0.705359303970007	0.732	0.379	5.91870977758676e-61	31_ACh	CG12163
beat-Vc	7.4220766831523e-65	0.60732170634294	0.548	0.199	1.31496932595409e-60	31_ACh	beat-Vc
CG43759	1.34733741032033e-64	0.56603751649156	0.682	0.282	2.38707768986452e-60	31_ACh	CG43759
kug	1.36617243098368e-64	0.624602148334096	0.735	0.343	2.42044769597379e-60	31_ACh	kug
mbl	2.58045482794014e-64	0.488175318207698	0.958	0.601	4.57179181866154e-60	31_ACh	mbl
hig	4.95346878401756e-64	0.506081699283558	0.988	0.669	8.77606064464391e-60	31_ACh	hig
Spn	1.05956489646021e-62	0.542596384622648	0.985	0.821	1.87723112705856e-58	31_ACh	Spn
olf413	6.99953007657011e-62	0.689608931713983	0.836	0.489	1.24010674366593e-57	31_ACh	olf413
RpS2	1.27914507565397e-61	0.437637557733024	0.994	0.914	2.26626133053613e-57	31_ACh	RpS2
CG6044	1.88999171603296e-61	0.59360438105839	0.929	0.647	3.34849832329559e-57	31_ACh	CG6044
NK7.1	2.00842882879847e-60	0.643289069013172	0.714	0.357	3.55833335598226e-56	31_ACh	NK7.1
sm	2.92534261593328e-60	-0.923051711171591	0.878	0.885	5.18282951264899e-56	31_ACh	sm
CG42673	6.66860194964356e-59	0.560320713511563	0.515	0.185	1.18147620741835e-54	31_ACh	CG42673
shep	2.56241446937162e-58	0.409594332125853	0.997	0.954	4.5398297153857e-54	31_ACh	shep
CG4341	4.43728627026697e-58	0.555015291856814	0.81	0.433	7.86154008503199e-54	31_ACh	CG4341
corto	4.22368386106538e-57	0.594263307663512	0.929	0.654	7.48310069664953e-53	31_ACh	corto
mt:ATPase6	3.44625181873568e-56	0.371450892009746	1	0.995	6.105724347254e-52	31_ACh	mt:ATPase6
lncRNA:CR44024	1.97199968520422e-55	-1.07603320237261	0.036	0.486	3.49379184227632e-51	31_ACh	lncRNA:CR44024
trn	1.97279264729633e-55	0.536971388540777	0.613	0.251	3.49519673321491e-51	31_ACh	trn
CG15628	3.14908902021981e-55	0.509261787875056	0.952	0.73	5.57924101712343e-51	31_ACh	CG15628
eys	1.68095513537374e-54	-1.29414835795664	0.036	0.492	2.97814821334166e-50	31_ACh	eys
CG15765	1.69710114680326e-54	0.482436493414865	0.967	0.701	3.00675410179133e-50	31_ACh	CG15765
CG42339	3.35901074985325e-54	0.539706650730453	0.536	0.21	5.951159345515e-50	31_ACh	CG42339
CG1648	2.75737116223783e-53	0.591023683957491	0.679	0.333	4.88523448813675e-49	31_ACh	CG1648
CG15478	7.06048063207427e-53	0.305749438701842	0.179	0.032	1.2509053535846e-48	31_ACh	CG15478
kirre	4.59497111533243e-52	0.533259544187123	0.875	0.515	8.14091032503446e-48	31_ACh	kirre
ATPsynC	1.48803030139802e-51	0.361977243032767	0.994	0.954	2.63634328498688e-47	31_ACh	ATPsynC
Appl	2.09385913521799e-51	0.369770727464927	0.997	0.898	3.70969022986572e-47	31_ACh	Appl
rdgA	2.43454307019648e-51	-1.37017739056407	0.092	0.511	4.31327995746711e-47	31_ACh	rdgA
hec	5.68266134137351e-51	0.312960346908733	0.188	0.036	1.00679710985114e-46	31_ACh	hec
CG14762	1.19961512065679e-50	0.524272193455591	0.943	0.619	2.12535810926764e-46	31_ACh	CG14762
side-III	6.16003322625068e-49	0.463038697099425	0.929	0.592	1.09137308669483e-44	31_ACh	side-III
CG3662	6.4845982053792e-49	0.418294820390383	0.988	0.861	1.14887626404703e-44	31_ACh	CG3662
sesB	9.21966851295603e-49	0.372115911595641	1	0.928	1.63344867044042e-44	31_ACh	sesB
DopEcR	2.50332322837079e-48	0.504760148010912	0.964	0.767	4.43513776370453e-44	31_ACh	DopEcR
Unc-76	4.58318675013193e-48	0.518721847000942	0.902	0.669	8.12003196520874e-44	31_ACh	Unc-76
Ih	2.00269749508984e-47	0.394014411162698	0.997	0.861	3.54817915205067e-43	31_ACh	Ih
Rbp6	7.49757109027973e-46	-0.821763809283607	0.923	0.882	1.32834467006486e-41	31_ACh	Rbp6
ND-B22	1.10611051243891e-45	0.437256507401154	0.955	0.777	1.95969599488801e-41	31_ACh	ND-B22
chrb	1.38006329866312e-45	-0.619345058234619	0.875	0.903	2.44505814624144e-41	31_ACh	chrb
inaE	3.41185763166517e-45	0.473436436979251	0.887	0.638	6.04478816602118e-41	31_ACh	inaE
nkd	1.3283712628822e-44	0.796118320581698	0.655	0.386	2.35347536644839e-40	31_ACh	nkd
Pgant5	1.70979309792655e-44	0.533552663403268	0.628	0.327	3.02924043159648e-40	31_ACh	Pgant5
CG34355	1.96540550006274e-44	-1.14882766066251	0.024	0.411	3.48210892446116e-40	31_ACh	CG34355
beat-VII	2.03612170900852e-44	-1.04649085372717	0.083	0.474	3.6073968318504e-40	31_ACh	beat-VII
fz	2.23236599157559e-44	-0.964521902445167	0.03	0.421	3.95508282727447e-40	31_ACh	fz
blw	2.29367814677079e-44	0.404436874195548	0.991	0.88	4.06370957263381e-40	31_ACh	blw
CG4168	2.945239066419e-44	0.519126906249685	0.518	0.234	5.21808005397454e-40	31_ACh	CG4168
CG6329	4.5314905000054e-44	0.336727824465274	1	0.909	8.02844171885956e-40	31_ACh	CG6329
CanA-14F	1.69768339922957e-43	0.435628389606371	0.964	0.789	3.00778567841503e-39	31_ACh	CanA-14F
CG32052	2.73339934739731e-43	0.435006023858642	0.726	0.389	4.84276362378382e-39	31_ACh	CG32052
cpx	3.94422973140302e-43	0.341342796190095	0.997	0.936	6.98799181512674e-39	31_ACh	cpx
Sema2b	9.07911340586007e-43	-1.01952521678135	0.06	0.44	1.60854652211623e-38	31_ACh	Sema2b
CG30463	2.51153458804489e-42	0.497332996217967	0.726	0.409	4.44968582963913e-38	31_ACh	CG30463
side	8.96437211686993e-42	-0.980270824480293	0.149	0.547	1.58821780794585e-37	31_ACh	side
tutl	1.20695985500389e-41	0.477312454310561	0.994	0.811	2.13837077511039e-37	31_ACh	tutl
Cadps	3.79450350570493e-41	0.382977143540221	0.985	0.868	6.72272186105743e-37	31_ACh	Cadps
GluRIB	3.97094933224166e-41	-0.870432402931745	0.131	0.528	7.03533093193255e-37	31_ACh	GluRIB
GluRIA	4.00836794757531e-41	-0.889656581503552	0.119	0.51	7.10162549271917e-37	31_ACh	GluRIA
Hipk	4.99390084470467e-41	0.484522788315126	0.917	0.704	8.84769412656327e-37	31_ACh	Hipk
emc	7.37996739489832e-41	0.509121931949589	0.863	0.578	1.30750882335414e-36	31_ACh	emc
dpr11	4.35076341871942e-40	-0.890887512024623	0.054	0.423	7.7082475489452e-36	31_ACh	dpr11
dysc	5.7656470297897e-40	0.331499490689326	0.994	0.875	1.02149968426784e-35	31_ACh	dysc
CG34370	1.01231378445036e-39	0.551928363260851	0.655	0.354	1.7935163319107e-35	31_ACh	CG34370
dpr6	1.03128529229005e-39	0.415994610362233	0.848	0.514	1.82712815235028e-35	31_ACh	dpr6
AnxB10	1.04685771471943e-39	0.482156619529496	0.539	0.262	1.85471781316842e-35	31_ACh	AnxB10
CG42392	1.27200757668105e-38	0.405786077467591	0.955	0.784	2.25361582360582e-34	31_ACh	CG42392
Dyb	1.39766569544234e-38	-0.709380668347054	0.143	0.511	2.47624431261519e-34	31_ACh	Dyb
Argk	1.40674755888458e-38	0.317280483895168	0.994	0.937	2.49233465007581e-34	31_ACh	Argk
Gdh	2.91034583373304e-38	0.470886846771399	0.872	0.65	5.15625971362483e-34	31_ACh	Gdh
Atox1	3.38117907299746e-38	0.41121895757048	0.827	0.569	5.9904349636296e-34	31_ACh	Atox1
5-HT1A	4.25895198883538e-38	-0.942870583345901	0.116	0.497	7.54558523861965e-34	31_ACh	5-HT1A
pyd	4.70021582068223e-38	-0.931818548104111	0.045	0.401	8.32737236950271e-34	31_ACh	pyd
bab2	1.3484719249566e-37	0.335831396206839	0.461	0.183	2.3890877094456e-33	31_ACh	bab2
Dscam4	2.18349457342895e-37	0.449545551268684	0.72	0.408	3.86849733574407e-33	31_ACh	Dscam4
comt	1.01382710290125e-36	0.429835961654603	0.893	0.664	1.79619747821014e-32	31_ACh	comt
CG7630	1.79710098995169e-36	0.346429211575432	0.958	0.896	3.18392382389741e-32	31_ACh	CG7630
AcCoAS	5.2014965611451e-36	0.474285685950547	0.705	0.425	9.21549145738077e-32	31_ACh	AcCoAS
Act5C	6.98054904527818e-36	-0.670268508683733	0.661	0.806	1.23674387435193e-31	31_ACh	Act5C
CG34384	8.35566659179383e-36	0.394912992748944	0.756	0.447	1.48037345006811e-31	31_ACh	CG34384
COX6B	2.43319252502509e-35	0.34014109064117	0.979	0.877	4.31088719658695e-31	31_ACh	COX6B
tinc	1.69072665443579e-34	0.466763482475554	0.619	0.342	2.99546041366388e-30	31_ACh	tinc
Fili	1.95326162913617e-34	0.439518110202376	0.494	0.223	3.46059362834055e-30	31_ACh	Fili
DIP-gamma	1.95787299066454e-34	-0.799360941736923	0.024	0.35	3.46876357756037e-30	31_ACh	DIP-gamma
Scsalpha1	3.29138053806704e-34	0.382730338984945	0.917	0.725	5.83133889929337e-30	31_ACh	Scsalpha1
COX8	5.93910476528641e-34	0.343992815169071	0.976	0.876	1.05223119126579e-29	31_ACh	COX8
ATPsynF	7.92116865628396e-34	0.333281906319934	0.994	0.893	1.40339345083383e-29	31_ACh	ATPsynF
Cyt-c1	2.0782551100518e-33	0.389323982997247	0.929	0.707	3.68204457847877e-29	31_ACh	Cyt-c1
beat-IIa	2.20226539720202e-33	-0.832254048843903	0.033	0.355	3.90175360422282e-29	31_ACh	beat-IIa
CG42817	2.65948047916685e-33	-0.788834990360245	0.06	0.388	4.7118015649399e-29	31_ACh	CG42817
Ptp10D	2.71603567914781e-33	-0.655726908514268	0.092	0.428	4.81200041274617e-29	31_ACh	Ptp10D
CG15772	2.93054583863357e-33	0.453305933065728	0.676	0.412	5.1920480623071e-29	31_ACh	CG15772
ATPsynbeta	4.51578012232443e-33	0.304321121150384	0.988	0.911	8.00060764272219e-29	31_ACh	ATPsynbeta
Rgk1	9.80862790269082e-33	-1.1377578426871	0.089	0.411	1.73779460551973e-28	31_ACh	Rgk1
CG33181	1.26051978827726e-32	0.395381738161628	0.878	0.652	2.23326290889083e-28	31_ACh	CG33181
dpr9	1.58980497434603e-32	0.384022058308064	0.899	0.631	2.81665747304885e-28	31_ACh	dpr9
CG9384	2.17270692553892e-32	0.46342871468361	0.536	0.298	3.8493848599773e-28	31_ACh	CG9384
CG14757	2.65903943457291e-32	0.424916004397277	0.619	0.358	4.71102016623283e-28	31_ACh	CG14757
CG2269	3.02799473589957e-32	-0.969199404822732	0.914	0.86	5.36469827359326e-28	31_ACh	CG2269
Hk	3.12998642170957e-32	0.343792053629303	0.979	0.811	5.54539694334284e-28	31_ACh	Hk
beat-IIIb	1.1800904816183e-31	-0.787435332930612	0.131	0.461	2.09076630628314e-27	31_ACh	beat-IIIb
unc79	2.48536715045241e-31	0.411571000739581	0.857	0.63	4.40332498045654e-27	31_ACh	unc79
shi	2.61441085273247e-31	0.299851240559436	0.994	0.896	4.63195170778612e-27	31_ACh	shi
CG34353	4.32117347140056e-31	-0.785914102461919	0.122	0.451	7.65582303928037e-27	31_ACh	CG34353
CG46301	5.32050209166021e-31	-0.957137716812632	0.119	0.435	9.42633355579439e-27	31_ACh	CG46301
fred	7.08726315017e-31	-0.82108801559999	0.051	0.36	1.25565041231562e-26	31_ACh	fred
Nca	7.33125900179512e-31	0.3755110572964	0.923	0.758	1.29887915734804e-26	31_ACh	Nca
CG43737	1.07604966665665e-30	0.361848194685537	0.946	0.723	1.90643719441558e-26	31_ACh	CG43737
lncRNA:CR44317	1.33651437597693e-30	0.287007688007338	0.188	0.051	2.36790251991834e-26	31_ACh	lncRNA:CR44317
beat-IIIc	1.43107140815915e-30	0.421790411715394	0.67	0.358	2.53542921383556e-26	31_ACh	beat-IIIc
ab	1.49692772224267e-30	-0.904772247445673	0.119	0.426	2.65210684549734e-26	31_ACh	ab
fra	4.79612718805504e-30	0.40755707768907	0.464	0.228	8.49729853907711e-26	31_ACh	fra
smog	8.44292119742311e-30	-0.586135623320901	0.199	0.536	1.49583234854745e-25	31_ACh	smog
LpR1	8.47587456316906e-30	-0.769930115185009	0.074	0.378	1.50167069635666e-25	31_ACh	LpR1
CG13928	9.71207248443824e-30	0.341309839136928	0.967	0.809	1.72068788206792e-25	31_ACh	CG13928
Ac76E	1.03708658724158e-29	0.334845969537207	0.339	0.132	1.83740630661591e-25	31_ACh	Ac76E
CG12594	2.06447984342234e-29	-1.03558429730096	0.009	0.293	3.65763893859135e-25	31_ACh	CG12594
Pdp1	3.26291672550052e-29	0.259092579133458	0.997	0.92	5.78090956256928e-25	31_ACh	Pdp1
gammaSnap2	3.51722406558229e-29	0.387624293680261	0.518	0.281	6.23146587699214e-25	31_ACh	gammaSnap2
Ccn	4.27156021520448e-29	0.311225049838691	0.664	0.364	7.56792323327777e-25	31_ACh	Ccn
ND-PDSW	4.36664745286283e-29	0.339138594238788	0.893	0.691	7.73638929223707e-25	31_ACh	ND-PDSW
CG14853	5.93003134701317e-29	0.423820857384243	0.655	0.411	1.05062365375032e-24	31_ACh	CG14853
CG7991	6.02777881605871e-29	0.401956283449796	0.348	0.142	1.06794157284112e-24	31_ACh	CG7991
CG15236	6.60748989300713e-29	-0.763711679904102	0.122	0.445	1.17064898434407e-24	31_ACh	CG15236
DIP-delta	1.5952885438699e-28	-0.914278660442346	0.027	0.311	2.82637271317431e-24	31_ACh	DIP-delta
bma	2.60001251584216e-28	-0.794788219780452	0.033	0.318	4.60644217431756e-24	31_ACh	bma
Calx	2.65765156145202e-28	-0.634122184008797	0.134	0.463	4.70856127142454e-24	31_ACh	Calx
CG3955	3.37001019964573e-28	0.347744908467232	0.824	0.599	5.97064707071234e-24	31_ACh	CG3955
mGluR	3.71376324086859e-28	-0.756093481586499	0.158	0.468	6.57967433384688e-24	31_ACh	mGluR
ND-B17.2	3.91867590587945e-28	0.375041773002929	0.872	0.677	6.94271810244662e-24	31_ACh	ND-B17.2
CG32206	5.02329941210793e-28	0.43290896673488	0.735	0.488	8.89977956843162e-24	31_ACh	CG32206
drongo	6.77222231740964e-28	0.395796590854599	0.619	0.392	1.19983462797547e-23	31_ACh	drongo
Ndae1	9.49506137315472e-28	-0.580453131965571	0.095	0.393	1.68224002348182e-23	31_ACh	Ndae1
side-V	1.05556496393364e-27	-0.70729423099903	0.065	0.351	1.87014444660123e-23	31_ACh	side-V
CG13365	1.21934141283145e-27	0.397655013316869	0.631	0.415	2.16030718111348e-23	31_ACh	CG13365
trv	1.22612762671201e-27	0.309757999906595	0.991	0.752	2.17233031624566e-23	31_ACh	trv
CG13954	1.31229309822748e-27	-0.624114887680337	0.065	0.356	2.32498968212963e-23	31_ACh	CG13954
ATPsynG	1.31411450260598e-27	0.286067938184749	0.985	0.904	2.32821666426701e-23	31_ACh	ATPsynG
COX4	3.58065891078609e-27	0.27304441218488	0.991	0.906	6.34385339223972e-23	31_ACh	COX4
CG45002	3.60435235178261e-27	0.406778423277698	0.732	0.49	6.38583106165325e-23	31_ACh	CG45002
UQCR-11	3.74812837589111e-27	0.314895604934438	0.97	0.866	6.64055904356629e-23	31_ACh	UQCR-11
SP2353	3.91826325502152e-27	0.438066924986887	0.735	0.506	6.94198700892164e-23	31_ACh	SP2353
Tusp	5.05631004298793e-27	0.415027352216948	0.44	0.226	8.95826450316172e-23	31_ACh	Tusp
nAChRalpha7	5.9086432943098e-27	0.297627106931048	0.943	0.721	1.04683433245287e-22	31_ACh	nAChRalpha7
sdt	1.01125281746577e-26	0.292052823856479	0.946	0.739	1.79163661670411e-22	31_ACh	sdt
UQCR-Q	1.26215072108864e-26	0.328284241734106	0.961	0.823	2.23615243255274e-22	31_ACh	UQCR-Q
levy	1.34967953466595e-26	0.301400034912331	0.973	0.881	2.39122723156766e-22	31_ACh	levy
UQCR-C2	1.45239959148781e-26	0.330790413147465	0.911	0.738	2.57321635623895e-22	31_ACh	UQCR-C2
Pde9	2.2394203514776e-26	-0.670250909781209	0.518	0.707	3.96758103671287e-22	31_ACh	Pde9
CG32264	2.29243747499033e-26	-0.500200775572556	0.765	0.84	4.06151147444036e-22	31_ACh	CG32264
CG10384	2.3182881005013e-26	-0.703502113732117	0.051	0.324	4.10731102765815e-22	31_ACh	CG10384
Fas3	2.63317310457526e-26	-0.787845774751636	0.024	0.29	4.66519278937599e-22	31_ACh	Fas3
mspo	3.82821516191157e-26	-0.767805085586676	0.318	0.572	6.78244880235873e-22	31_ACh	mspo
Gpdh1	3.94826019093572e-26	0.357592863242278	0.824	0.626	6.99513258028082e-22	31_ACh	Gpdh1
CG43729	4.72577247879674e-26	-0.767383933389448	0.75	0.785	8.37265110068419e-22	31_ACh	CG43729
CG15894	5.08976647039976e-26	0.422993084890838	0.548	0.326	9.01753925560726e-22	31_ACh	CG15894
Epac	6.17387756873371e-26	0.346263833520854	0.598	0.344	1.09382588885255e-21	31_ACh	Epac
NetB	7.47404885675895e-26	-0.766105990331496	0.116	0.392	1.32417723595198e-21	31_ACh	NetB
ND-B12	9.76636393482026e-26	0.323121132171047	0.92	0.743	1.73030669833211e-21	31_ACh	ND-B12
CG6024	1.1993208679309e-25	-0.585423193586603	0.226	0.511	2.12483678171317e-21	31_ACh	CG6024
Snoo	1.68075635210512e-25	0.434408122203999	0.53	0.314	2.97779602902464e-21	31_ACh	Snoo
Snap25	1.87211811298499e-25	0.25871286443867	1	0.906	3.3168316607755e-21	31_ACh	Snap25
COX5B	1.94838782987036e-25	0.322655421616103	0.929	0.763	3.45195871818132e-21	31_ACh	COX5B
ATPsynE	2.94405633408888e-25	0.27972313659797	0.946	0.82	5.21598460710527e-21	31_ACh	ATPsynE
sif	4.22353391055376e-25	0.297855719436888	0.988	0.828	7.4828350293281e-21	31_ACh	sif
ND-20	6.58704358052033e-25	0.336322523851267	0.893	0.698	1.16702651116079e-20	31_ACh	ND-20
CG2082	7.97379897788255e-25	-0.691284992596878	0.188	0.469	1.41271796491145e-20	31_ACh	CG2082
cype	7.97611765504525e-25	0.26442330713156	0.985	0.925	1.41312876494437e-20	31_ACh	cype
caps	9.1690658228521e-25	0.380889979327984	0.574	0.338	1.62448339183471e-20	31_ACh	caps
VAChT	9.3286627236305e-25	0.300654634659234	0.932	0.591	1.65275917474562e-20	31_ACh	VAChT
pdm3	9.93001993659495e-25	-0.861025117851022	0.027	0.279	1.75930163216653e-20	31_ACh	pdm3
CG8485	1.13707708582132e-24	0.379464119501191	0.637	0.437	2.01455947294963e-20	31_ACh	CG8485
Nlg2	2.11161044217253e-24	-0.565853362104468	0.494	0.703	3.74114022039707e-20	31_ACh	Nlg2
CG7971	2.24670089701748e-24	0.251593950146556	1	0.895	3.98047997924587e-20	31_ACh	CG7971
Fer2LCH	3.1754017012709e-24	-0.364106689319254	0.943	0.912	5.62585919414166e-20	31_ACh	Fer2LCH
ed	3.73807405251827e-24	-0.61612804603886	0.122	0.408	6.62274579884662e-20	31_ACh	ed
Fim	4.67350690503153e-24	0.321701918012629	0.911	0.747	8.28005218364436e-20	31_ACh	Fim
ATPsynB	4.83430492904091e-24	0.280167236859562	0.964	0.862	8.56493804278177e-20	31_ACh	ATPsynB
Nlg4	5.31465626424031e-24	0.38661522338371	0.554	0.329	9.41597650335456e-20	31_ACh	Nlg4
Tomosyn	7.7245013217525e-24	0.281205264306516	0.964	0.846	1.36854989917489e-19	31_ACh	Tomosyn
ox	1.02466969236065e-23	0.305344300782252	0.932	0.769	1.81540729395536e-19	31_ACh	ox
ctp	1.06302288562413e-23	-0.348897501872298	0.994	0.924	1.88335764646027e-19	31_ACh	ctp
igl	1.07446498244519e-23	0.280766137464859	0.985	0.791	1.90362960939814e-19	31_ACh	igl
CG11752	1.10362188594701e-23	0.350545321663361	0.78	0.562	1.95528689533231e-19	31_ACh	CG11752
CG44837	1.32244576120221e-23	0.378717512775187	0.482	0.267	2.34297715512195e-19	31_ACh	CG44837
Mpcp2	1.85339386289023e-23	0.284981068892183	0.946	0.838	3.28365790688263e-19	31_ACh	Mpcp2
MESK2	2.02545873363632e-23	0.293959591215278	0.949	0.819	3.58850523838346e-19	31_ACh	MESK2
Mdh2	2.14366527474794e-23	0.331733223174077	0.821	0.631	3.79793176727093e-19	31_ACh	Mdh2
CG15312	3.25524471398261e-23	-0.517674462326562	0.113	0.381	5.767317059763e-19	31_ACh	CG15312
Vha14-1	4.59156848745676e-23	0.323641238485431	0.899	0.765	8.13488188922714e-19	31_ACh	Vha14-1
rad	6.07179904379814e-23	-1.13348085583681	0.53	0.649	1.07574063658972e-18	31_ACh	rad
porin	6.53698316508653e-23	0.285650200157677	0.979	0.88	1.15815730735838e-18	31_ACh	porin
CG1688	7.33017398318722e-23	-0.718536035887678	0.018	0.255	1.29868692460128e-18	31_ACh	CG1688
tipE	8.9470065478963e-23	0.339420988587555	0.682	0.471	1.58514115009079e-18	31_ACh	tipE
Sap47	8.95877307851323e-23	-0.285121435818868	0.997	0.939	1.58722582632019e-18	31_ACh	Sap47
ND-19	1.04014417139681e-22	0.351291833910726	0.78	0.577	1.84282342846372e-18	31_ACh	ND-19
Octbeta1R	1.32198477205599e-22	-0.837865057489776	0.054	0.297	2.3421604206516e-18	31_ACh	Octbeta1R
beat-Ic	1.76579442177373e-22	-0.807496976782906	0.131	0.397	3.12845797705652e-18	31_ACh	beat-Ic
Bx	2.10462598768892e-22	-1.11262803274807	0.155	0.403	3.72876586238846e-18	31_ACh	Bx
beat-Ib	2.23556551251319e-22	-0.573236529945624	0.161	0.45	3.96075141851962e-18	31_ACh	beat-Ib
CG42613	2.53234078397318e-22	-0.82629113193828	0.586	0.738	4.48654816696528e-18	31_ACh	CG42613
Mctp	2.63623328312953e-22	0.368459616974966	0.393	0.205	4.67061450772059e-18	31_ACh	Mctp
ND-49	4.11535800117593e-22	0.327808573049796	0.86	0.674	7.2911797706834e-18	31_ACh	ND-49
lncRNA:noe	8.88744924028604e-22	-0.301267263463845	1	1	1.57458938190148e-17	31_ACh	lncRNA:noe
CG6959	9.28235208896825e-22	0.30351939904778	0.443	0.233	1.64455431960251e-17	31_ACh	CG6959
CG42340	9.62889262512836e-22	-0.572309388899492	0.211	0.481	1.70595090639399e-17	31_ACh	CG42340
CG42346	1.30811227793605e-21	-0.543844482341106	0.036	0.268	2.3175825228193e-17	31_ACh	CG42346
CG12531	2.6447014166357e-21	0.346354753916025	0.821	0.65	4.68561749985348e-17	31_ACh	CG12531
beat-IIb	3.3208303112834e-21	-0.527794026748519	0.015	0.235	5.8835150625008e-17	31_ACh	beat-IIb
tok	3.47488071201785e-21	-0.525107619130818	0.009	0.227	6.15644615748202e-17	31_ACh	tok
Lim1	4.24520607650899e-21	-1.05320148963992	0.045	0.269	7.52123160575099e-17	31_ACh	Lim1
px	4.46955335365474e-21	-0.498792388570442	0.47	0.676	7.9187076766701e-17	31_ACh	px
beat-Ia	4.58545607600832e-21	-0.656265726836735	0.036	0.266	8.12405252986394e-17	31_ACh	beat-Ia
Pde8	5.0168396035489e-21	-0.500841900552	0.048	0.28	8.88833472560758e-17	31_ACh	Pde8
Ptp99A	5.40640394340837e-21	-0.522146349464404	0.661	0.78	9.57852586653662e-17	31_ACh	Ptp99A
dpr17	6.94622372647693e-21	-0.579159479556295	0.024	0.245	1.23066245761992e-16	31_ACh	dpr17
LpR2	7.58936247080876e-21	-0.559781968198627	0.039	0.27	1.34460734895319e-16	31_ACh	LpR2
Ptp36E	7.72812295797914e-21	0.365817985716092	0.565	0.368	1.36919154446516e-16	31_ACh	Ptp36E
CG43795	1.05113654336955e-20	0.255720286829176	0.432	0.219	1.86229861388783e-16	31_ACh	CG43795
Men	1.09144177755391e-20	0.358198368715955	0.565	0.371	1.93370739729226e-16	31_ACh	Men
UQCR-6.4	1.60863397015772e-20	0.296971260557746	0.917	0.764	2.85001680492844e-16	31_ACh	UQCR-6.4
CG5946	1.8877076847664e-20	0.324326251106761	0.783	0.591	3.34445170510063e-16	31_ACh	CG5946
CG15270	1.99946010445461e-20	-0.402811165038599	0.077	0.324	3.54244346706223e-16	31_ACh	CG15270
ND-B14	2.17837226802729e-20	0.286621428313297	0.866	0.701	3.85942214726395e-16	31_ACh	ND-B14
Fkbp12	2.35023452979078e-20	0.252810909295727	0.935	0.775	4.16391051643033e-16	31_ACh	Fkbp12
CG44422	2.42626894539857e-20	-0.555481546421132	0.149	0.413	4.29862069056264e-16	31_ACh	CG44422
CG11030	2.58730151928275e-20	-0.576738136026331	0.196	0.439	4.58392210171325e-16	31_ACh	CG11030
Dh44-R1	3.57925994505758e-20	0.283529984328395	0.289	0.125	6.34137484465851e-16	31_ACh	Dh44-R1
lncRNA:CR45312	3.70218538846657e-20	-0.619884598426113	0.068	0.297	6.55916185274621e-16	31_ACh	lncRNA:CR45312
side-VIII	4.22966329847734e-20	-0.631589270671121	0.083	0.32	7.49369446591231e-16	31_ACh	side-VIII
COX7C	4.25216270742101e-20	0.253967973285975	0.97	0.875	7.53355666873781e-16	31_ACh	COX7C
brp	6.5446998101072e-20	0.26845231180211	0.982	0.862	1.15952446535669e-15	31_ACh	brp
ATPsynCF6	6.62516347627894e-20	0.25600371636501	0.964	0.848	1.17378021309234e-15	31_ACh	ATPsynCF6
CG18815	8.20380227894499e-20	0.289713346824649	0.869	0.709	1.45346764976068e-15	31_ACh	CG18815
Cbp53E	8.22980315048065e-20	-0.952846666540669	0.509	0.652	1.45807422417066e-15	31_ACh	Cbp53E
CG44242	1.035566564021e-19	0.290439644238683	0.851	0.678	1.834713281476e-15	31_ACh	CG44242
Pka-R1	1.32361344273273e-19	-0.623113256334422	0.527	0.691	2.34504593648957e-15	31_ACh	Pka-R1
ScsbetaA	1.56623109094609e-19	0.279198099610197	0.83	0.646	2.77489162382919e-15	31_ACh	ScsbetaA
CG5028	1.85492628123101e-19	0.316572740850419	0.702	0.515	3.28637289245698e-15	31_ACh	CG5028
Ten-m	2.43466931075589e-19	-0.615412388107715	0.25	0.477	4.31350361786622e-15	31_ACh	Ten-m
smal	2.4497473598054e-19	-0.373643658904632	0.119	0.377	4.34021739736723e-15	31_ACh	smal
CG31997	2.50179312956372e-19	-0.712909311056158	0.033	0.241	4.43242688764804e-15	31_ACh	CG31997
ND-24	2.92254112794635e-19	0.298881645795735	0.655	0.463	5.17786611638254e-15	31_ACh	ND-24
ftz-f1	2.92999504685977e-19	0.259532921246242	0.795	0.608	5.19107222452146e-15	31_ACh	ftz-f1
CG9065	5.14550976988617e-19	0.330844800975508	0.655	0.465	9.11629965930733e-15	31_ACh	CG9065
ND-MLRQ	5.762697033926e-19	0.25026465522436	0.943	0.834	1.02097703350067e-14	31_ACh	ND-MLRQ
Gprk2	6.51554506992936e-19	0.278115942211719	0.818	0.647	1.15435912003938e-14	31_ACh	Gprk2
CG34393	6.96618785412991e-19	0.30212695955868	0.295	0.137	1.2341995021162e-14	31_ACh	CG34393
Ktl	1.11771738226219e-18	-0.41946587755646	0.452	0.659	1.98025988615393e-14	31_ACh	Ktl
Invadolysin	1.27357101082701e-18	-0.82936688516478	0.113	0.345	2.25638575988221e-14	31_ACh	Invadolysin
Fur1	2.08048118286891e-18	0.276494827463217	0.551	0.345	3.68598851168884e-14	31_ACh	Fur1
Rac1	2.42525310823055e-18	-0.4520162674814	0.211	0.448	4.29682093185206e-14	31_ACh	Rac1
Hsp67Ba	2.48204815246247e-18	-0.462799649972802	0.062	0.278	4.39744471171776e-14	31_ACh	Hsp67Ba
ND-B14.5B	3.52414891139044e-18	0.273377846562849	0.795	0.617	6.24373462631044e-14	31_ACh	ND-B14.5B
CG43222	3.85190893123365e-18	-0.468553789703969	0.268	0.489	6.82442705346666e-14	31_ACh	CG43222
plx	4.48179801914395e-18	0.294055111137233	0.613	0.424	7.94040155051733e-14	31_ACh	plx
CG3726	5.80196406260348e-18	-0.565049578753619	0.107	0.329	1.02793397297146e-13	31_ACh	CG3726
Ddr	6.71406840587857e-18	-0.383896041013737	0.057	0.267	1.18953149946951e-13	31_ACh	Ddr
COX5A	7.34001151591236e-18	0.252052880375262	0.94	0.837	1.30042984027419e-13	31_ACh	COX5A
CG32982	8.25246246829699e-18	-0.59120736458867	0.104	0.327	1.46208877550818e-13	31_ACh	CG32982
ND-B17	8.49624239481742e-18	0.27983570127456	0.741	0.564	1.5052792650898e-13	31_ACh	ND-B17
robo3	1.11145664216023e-17	-0.419050500297742	0.051	0.26	1.96916773291527e-13	31_ACh	robo3
Pvf3	1.28489827643406e-17	-0.962711934883403	0.345	0.506	2.27645427635822e-13	31_ACh	Pvf3
ND-B15	1.69040784761168e-17	0.291184540726178	0.81	0.638	2.99489558361362e-13	31_ACh	ND-B15
Trim9	2.00194164286656e-17	0.300930724070926	0.357	0.186	3.54684000866669e-13	31_ACh	Trim9
luna	2.54908176869615e-17	-0.45032504508832	0.131	0.369	4.51620816959898e-13	31_ACh	luna
CG14459	2.56328259657926e-17	-0.887251362980413	0	0.178	4.54136777635947e-13	31_ACh	CG14459
rdgC	2.73884798054681e-17	-0.423017354612667	0.015	0.2	4.85241696713479e-13	31_ACh	rdgC
Pgk	2.86378715696939e-17	0.266428231323107	0.872	0.72	5.07377170600268e-13	31_ACh	Pgk
CG2680	3.46356027207604e-17	0.292570571267876	0.381	0.215	6.13638973403712e-13	31_ACh	CG2680
Idh3b	4.07842290493828e-17	0.304421187406477	0.729	0.565	7.22574186067915e-13	31_ACh	Idh3b
Pxn	4.42814257368928e-17	-0.473929667775892	0.033	0.225	7.8453401978053e-13	31_ACh	Pxn
gammaSnap1	5.221325942493e-17	0.290247820930999	0.866	0.713	9.25062317231484e-13	31_ACh	gammaSnap1
Rgk2	5.99882680736556e-17	-0.445731398767092	0.024	0.211	1.06281214546096e-12	31_ACh	Rgk2
mtt	6.6069872897439e-17	-0.486696546746243	0.042	0.238	1.17055993812393e-12	31_ACh	mtt
UQCR-C1	6.90369243026762e-17	0.257015425853542	0.896	0.761	1.22312718787051e-12	31_ACh	UQCR-C1
dpr20	7.31028754968849e-17	0.253108886300275	0.432	0.241	1.29516364517831e-12	31_ACh	dpr20
Tet	8.08438477480307e-17	-0.524631951117068	0.807	0.826	1.43231045055186e-12	31_ACh	Tet
fax	9.36806809688999e-17	-0.469004328578481	0.696	0.758	1.659740624726e-12	31_ACh	fax
ND-51	2.17691914334772e-16	0.289582811338668	0.807	0.648	3.85684764626915e-12	31_ACh	ND-51
CG17691	2.23886748854476e-16	-0.412044725730279	0.119	0.339	3.96660152945476e-12	31_ACh	CG17691
ATPsyngamma	2.59117945241187e-16	0.256558544708855	0.893	0.775	4.5907926358381e-12	31_ACh	ATPsyngamma
ND-13B	2.68326166520111e-16	0.268371586180546	0.815	0.659	4.7539346922368e-12	31_ACh	ND-13B
Pde11	3.90402470139972e-16	-0.481908622517902	0.051	0.241	6.91676056346989e-12	31_ACh	Pde11
lncRNA:CR45333	4.08740760876908e-16	-0.471232125597713	0.057	0.247	7.24166006045618e-12	31_ACh	lncRNA:CR45333
cmpy	4.17648923348376e-16	-0.553326439683176	0.381	0.563	7.39948597496317e-12	31_ACh	cmpy
SdhD	4.30636727517553e-16	0.293406487168858	0.717	0.553	7.62959090142849e-12	31_ACh	SdhD
Hsp60A	4.53979915151725e-16	0.268257221988639	0.827	0.658	8.0431621567431e-12	31_ACh	Hsp60A
lncRNA:CR42862	5.64117105916537e-16	-0.281838026655721	0.988	0.932	9.99446276552329e-12	31_ACh	lncRNA:CR42862
ATPsyndelta	6.10020872538898e-16	0.269583354206304	0.833	0.65	1.08077397987717e-11	31_ACh	ATPsyndelta
CG42450	6.14122752742046e-16	-0.304742300897843	0.911	0.85	1.08804128103308e-11	31_ACh	CG42450
hdc	7.90940018856022e-16	-0.439264623608582	0.589	0.699	1.40130843140721e-11	31_ACh	hdc
dpr2	8.60114174840177e-16	-0.450253061739081	0.054	0.24	1.52386428356434e-11	31_ACh	dpr2
mRpS5	9.67178839470121e-16	0.294083115389194	0.753	0.595	1.71355074988921e-11	31_ACh	mRpS5
CG17839	1.36942874549616e-15	-0.484285074087493	0.077	0.277	2.42621690839555e-11	31_ACh	CG17839
dpr16	1.4183748458244e-15	-0.393876826248117	0.021	0.192	2.51293471434709e-11	31_ACh	dpr16
TrissinR	1.61269616868933e-15	-0.542015591517079	0.03	0.204	2.85721380206689e-11	31_ACh	TrissinR
mRpL27	1.97084226003645e-15	0.299239999376023	0.464	0.309	3.49174123210657e-11	31_ACh	mRpL27
CG8861	1.98224724131567e-15	-0.36372935102593	0.152	0.392	3.51194743743897e-11	31_ACh	CG8861
Hsp23	2.2532827318229e-15	-0.661335380827414	0.057	0.242	3.99214101597063e-11	31_ACh	Hsp23
dally	2.62024435260284e-15	-0.8849992723776	0.19	0.397	4.64228691950645e-11	31_ACh	dally
Nadsyn	2.73384183046557e-15	0.298466817992614	0.476	0.305	4.84354757103585e-11	31_ACh	Nadsyn
S	4.62298928473716e-15	0.252003752859487	0.58	0.423	8.19055011576882e-11	31_ACh	S
beat-IV	5.61645512252027e-15	-0.418454971386857	0.098	0.301	9.95067354056917e-11	31_ACh	beat-IV
robo2	6.51883470078806e-15	-0.593102347345531	0.018	0.183	1.15494194393862e-10	31_ACh	robo2
CG31760	6.88954453073215e-15	-0.498073144069779	0.19	0.398	1.22062060450982e-10	31_ACh	CG31760
dac	6.93124300865209e-15	-0.737803918179898	0.018	0.18	1.22800832384289e-10	31_ACh	dac
ND-15	9.06267356400509e-15	0.255509857935627	0.824	0.672	1.60563387533478e-10	31_ACh	ND-15
CG12994	9.69122723554605e-15	-0.431525933723137	0.021	0.186	1.71699472932169e-10	31_ACh	CG12994
Dys	1.05068401756785e-14	-0.433183063794533	0.128	0.334	1.86149687392495e-10	31_ACh	Dys
Gug	1.22275122481955e-14	0.263707268541273	0.821	0.713	2.1663483450128e-10	31_ACh	Gug
Pka-C1	1.27440169619809e-14	-0.778519817391984	0.851	0.858	2.25785748515416e-10	31_ACh	Pka-C1
lncRNA:CR31386	1.2786096080634e-14	-0.363977782554245	0.012	0.171	2.26531264260593e-10	31_ACh	lncRNA:CR31386
CG13594	1.38192442624432e-14	-0.414513770340094	0.065	0.25	2.44835550597706e-10	31_ACh	CG13594
btsz	1.44948274829503e-14	-0.520912194937707	0.08	0.262	2.5680485851543e-10	31_ACh	btsz
CG42784	1.82232623917183e-14	-0.404483368625061	0.149	0.353	3.22861539794073e-10	31_ACh	CG42784
CG31808	2.50248644042766e-14	0.27015585227869	0.658	0.481	4.43365522650569e-10	31_ACh	CG31808
CG12502	2.84198556292363e-14	-0.386417279136267	0.125	0.324	5.03514582183179e-10	31_ACh	CG12502
Pde6	2.97490339692612e-14	-0.626463025904494	0.595	0.665	5.27063634833401e-10	31_ACh	Pde6
CG8726	3.71562655668588e-14	-0.440841144309637	0.39	0.559	6.58297557048038e-10	31_ACh	CG8726
AstA-R1	3.74798313872524e-14	0.267055098992252	0.274	0.137	6.64030172687951e-10	31_ACh	AstA-R1
CG18467	3.82546472423021e-14	-0.61749950246217	0.318	0.497	6.77757585191867e-10	31_ACh	CG18467
Sytbeta	3.82660241908095e-14	-0.527137947226025	0.247	0.434	6.77959150588571e-10	31_ACh	Sytbeta
Dscam1	4.23009667459314e-14	-0.482185781908674	0.253	0.456	7.49446227837667e-10	31_ACh	Dscam1
lncRNA:CR45332	4.25340343809076e-14	-0.326642195209938	0.015	0.171	7.5357548712654e-10	31_ACh	lncRNA:CR45332
nAChRalpha1	5.24214542934795e-14	-0.422442850895529	0.515	0.656	9.28750905717577e-10	31_ACh	nAChRalpha1
tun	5.29619165243431e-14	0.280336626825355	0.658	0.496	9.38326275061787e-10	31_ACh	tun
Aps	5.66955425704472e-14	0.267573286465092	0.696	0.534	1.00447492772061e-09	31_ACh	Aps
mamo	6.25479704635642e-14	-1.1983260684934	0.345	0.489	1.10816239270297e-09	31_ACh	mamo
vvl	6.74318445133584e-14	-0.848615971238439	0.018	0.171	1.19468998924317e-09	31_ACh	vvl
CG13743	7.00099334921699e-14	-0.361236511726202	0.128	0.327	1.24036599168077e-09	31_ACh	CG13743
CG12541	1.07108730738362e-13	-0.406036737416721	0.039	0.203	1.89764538249156e-09	31_ACh	CG12541
norpA	1.21322351255223e-13	-0.426665932578548	0.619	0.718	2.14946809718879e-09	31_ACh	norpA
ND-23	1.30171294951868e-13	0.272085612193606	0.616	0.468	2.30624483266225e-09	31_ACh	ND-23
plum	1.84817859323383e-13	0.273068158078597	0.479	0.325	3.27441801363237e-09	31_ACh	plum
ssx	1.93755291727326e-13	-0.452594505236247	0.342	0.525	3.43276250353303e-09	31_ACh	ssx
CG10077	2.54764355606033e-13	-0.27474966782144	0.961	0.868	4.51366008827209e-09	31_ACh	CG10077
Toll-6	2.66406032801924e-13	-0.476581836747269	0.259	0.451	4.71991568315169e-09	31_ACh	Toll-6
CG32017	2.80659828988602e-13	-0.852722105482772	0.741	0.757	4.97245019019106e-09	31_ACh	CG32017
Myo81F	3.44728580600805e-13	-0.459043365258722	0.098	0.277	6.10755626250446e-09	31_ACh	Myo81F
msi	3.68365439971699e-13	-0.48472081656898	0.565	0.68	6.52633049997859e-09	31_ACh	msi
CG5676	4.29774136726609e-13	0.267983295476055	0.818	0.698	7.61430838038533e-09	31_ACh	CG5676
CG32698	4.67901495385149e-13	-0.554696209542347	0.012	0.155	8.28981079373868e-09	31_ACh	CG32698
Scp2	5.86155839505614e-13	-0.830276910525006	0.051	0.206	1.0384923008521e-08	31_ACh	Scp2
VGlut	6.46993692059247e-13	-1.79711152145004	0.104	0.263	1.14627872422137e-08	31_ACh	VGlut
CG17378	6.64448387197066e-13	0.295498213326466	0.536	0.383	1.17720320759704e-08	31_ACh	CG17378
wake	7.10730323329443e-13	-0.353964015115031	0.092	0.271	1.25920091384277e-08	31_ACh	wake
CG3655	7.22256233785757e-13	-0.465855402605499	0.071	0.237	1.27962136939822e-08	31_ACh	CG3655
Ace	7.99161715213714e-13	-0.520238076731883	0.583	0.675	1.41587481084414e-08	31_ACh	Ace
SPR	8.04169724983433e-13	-0.511298973697867	0.095	0.267	1.42474750175315e-08	31_ACh	SPR
CG13623	1.08348845103963e-12	0.253152349234485	0.509	0.364	1.91961648870692e-08	31_ACh	CG13623
CadN2	1.32146654484137e-12	-0.379706521605985	0.113	0.287	2.34124227749545e-08	31_ACh	CadN2
kek5	1.3705413878166e-12	-0.31683584160244	0.042	0.198	2.42818817679468e-08	31_ACh	kek5
spab	1.40821213948938e-12	-1.31000140793828	0.33	0.459	2.49492944753334e-08	31_ACh	spab
lncRNA:CR34335	1.46499708197723e-12	-1.14080781045489	1	0.999	2.59553533013905e-08	31_ACh	lncRNA:CR34335
Galphao	1.49270232703165e-12	-0.29924777559361	0.884	0.847	2.64462071280197e-08	31_ACh	Galphao
CG31191	3.50245352498561e-12	-0.402372873196201	0.06	0.214	6.20529691021701e-08	31_ACh	CG31191
Imp	3.8234596664056e-12	-0.672740450601383	0.107	0.265	6.7740234909708e-08	31_ACh	Imp
sick	4.2011490272135e-12	0.265000927956567	0.375	0.235	7.44317573151416e-08	31_ACh	sick
bru1	4.66269724518656e-12	-0.2941731261482	0.042	0.193	8.26090070929703e-08	31_ACh	bru1
mub	4.91046523217459e-12	-0.307633091091963	0.994	0.895	8.69987125184372e-08	31_ACh	mub
Kif3C	4.99089474891905e-12	-0.31113319977857	0.027	0.169	8.84236822665988e-08	31_ACh	Kif3C
RyR	7.50161199892486e-12	0.263369217464128	0.39	0.252	1.32906059784952e-07	31_ACh	RyR
Ten-a	7.75306184491548e-12	-0.3894535949118	0.979	0.908	1.37360996706368e-07	31_ACh	Ten-a
sNPF-R	8.05634357719792e-12	-0.34899538553326	0.009	0.138	1.42734239157216e-07	31_ACh	sNPF-R
Nmdar2	1.24553558012069e-11	0.27211282348443	0.557	0.421	2.20671538729983e-07	31_ACh	Nmdar2
Trpm	1.46941872715281e-11	-0.378510155110501	0.125	0.295	2.60336915889664e-07	31_ACh	Trpm
Nep1	1.82751272153287e-11	-0.511082318308216	0.003	0.124	3.23780428873979e-07	31_ACh	Nep1
CG10947	2.84757156176835e-11	-0.327608207003389	0.018	0.146	5.04504253598499e-07	31_ACh	CG10947
CG11768	2.8953278361307e-11	-0.285004159707495	0.03	0.165	5.12965232727276e-07	31_ACh	CG11768
sano	3.03518136459173e-11	-0.378208016622278	0.03	0.163	5.37743082364716e-07	31_ACh	sano
Nos	3.04660482410435e-11	-0.641491683551736	0.012	0.136	5.39766976686568e-07	31_ACh	Nos
Hsp67Bc	3.20427071471874e-11	-0.502588682445889	0.042	0.18	5.6770064252672e-07	31_ACh	Hsp67Bc
twz	3.23566375044165e-11	-0.539725365706899	0.033	0.166	5.73262546665747e-07	31_ACh	twz
GlcAT-S	3.30011408042426e-11	0.284884436920957	0.449	0.318	5.84681211628766e-07	31_ACh	GlcAT-S
Ac78C	3.80872823600934e-11	-0.373281616405051	0.012	0.135	6.74792381573776e-07	31_ACh	Ac78C
prim	4.11408911392409e-11	-0.327857050137074	0.146	0.316	7.28893168313931e-07	31_ACh	prim
5-HT1B	4.18556407528366e-11	-0.372693824341781	0.149	0.314	7.41556387218005e-07	31_ACh	5-HT1B
TyrR	6.227373689181e-11	-0.396637206212317	0.033	0.164	1.1033037965122e-06	31_ACh	TyrR
cora	8.04974722818896e-11	-0.435074687455286	0.274	0.445	1.42617371641824e-06	31_ACh	cora
CG2852	1.22876283526163e-10	-0.566908020806928	0.717	0.769	2.17699911523304e-06	31_ACh	CG2852
Phm	1.55466992227147e-10	-0.315447731935602	0.161	0.331	2.75440870128836e-06	31_ACh	Phm
Slob	1.85206358224354e-10	-0.446862872619739	0.345	0.505	3.28130104866088e-06	31_ACh	Slob
Nrg	2.09618807476583e-10	-0.400644512510079	0.289	0.462	3.71381641206262e-06	31_ACh	Nrg
CG14441	2.40084510036562e-10	-0.252004628165972	0.03	0.156	4.25357726431778e-06	31_ACh	CG14441
CG14431	2.43005129573047e-10	-0.265619047179673	0.015	0.133	4.30532188064568e-06	31_ACh	CG14431
CG42663	2.61009047514054e-10	-0.289217261387275	0.03	0.154	4.6242972948065e-06	31_ACh	CG42663
CG4297	2.65949194627667e-10	-0.346205504097334	0.033	0.158	4.71182188121837e-06	31_ACh	CG4297
CAP	4.04936015915463e-10	-0.394637256985752	0.009	0.12	7.17425139397426e-06	31_ACh	CAP
Proc	4.50343505078739e-10	-0.574294924738458	0.027	0.148	7.97873587948002e-06	31_ACh	Proc
Hsp27	5.11528757246006e-10	-0.288325099032178	0.006	0.113	9.06275499212749e-06	31_ACh	Hsp27
br	5.2972728177877e-10	-1.13932790869594	0.08	0.211	9.38517825127447e-06	31_ACh	br
haf	5.60785572375244e-10	-0.316904214324406	0.03	0.151	9.93543798577219e-06	31_ACh	haf
BEAF-32	7.10976607862124e-10	-0.269753514558129	0.173	0.344	1.25963725614933e-05	31_ACh	BEAF-32
CG14669	7.62937280320529e-10	-0.311779369576353	0.214	0.385	1.35169597954388e-05	31_ACh	CG14669
CG1402	7.818209239817e-10	-0.411762321200662	0.009	0.116	1.38515213101838e-05	31_ACh	CG1402
CG31814	7.91449663775968e-10	-0.344832436433126	0.119	0.28	1.40221136931188e-05	31_ACh	CG31814
CG13506	8.78372970560244e-10	0.277084821795264	0.33	0.219	1.55621339194158e-05	31_ACh	CG13506
dpr3	1.24029968910033e-09	-0.318303432194239	0.086	0.228	2.19743895917905e-05	31_ACh	dpr3
Drl-2	1.6501827099974e-09	-0.315483189284146	0.137	0.29	2.92362870730239e-05	31_ACh	Drl-2
comm	1.82099447629881e-09	-0.278451774770926	0.051	0.174	3.2262559136586e-05	31_ACh	comm
CG43373	2.16090802686022e-09	-0.253385299090364	0.021	0.132	3.82848075118826e-05	31_ACh	CG43373
OtopLa	2.18674983275213e-09	-0.317154973431826	0.786	0.787	3.87426467868695e-05	31_ACh	OtopLa
Sox102F	2.35183259623406e-09	-0.540902738776062	0.003	0.101	4.16674181074788e-05	31_ACh	Sox102F
nrv2	2.45030076155795e-09	-1.30478963220238	0.202	0.356	4.34119785925222e-05	31_ACh	nrv2
CG42389	2.50972490316949e-09	-0.365465823438024	0.649	0.731	4.44647961094539e-05	31_ACh	CG42389
Pka-C3	3.04780152188211e-09	-0.483605116529403	0.006	0.105	5.39978995631853e-05	31_ACh	Pka-C3
CG13408	3.25181130060835e-09	-0.491131478720808	0.018	0.124	5.76123408128781e-05	31_ACh	CG13408
cv-c	3.25311663041735e-09	-0.313262329695493	0.012	0.115	5.76354673411043e-05	31_ACh	cv-c
CG14989	3.45848509185484e-09	-2.76672638443373	0.414	0.529	6.12739803723923e-05	31_ACh	CG14989
salr	3.79027029593166e-09	-0.455211583491056	0.009	0.109	6.71522188330212e-05	31_ACh	salr
lncRNA:CR31451	3.98667470661502e-09	-0.329069828483715	1	0.94	7.06319157770983e-05	31_ACh	lncRNA:CR31451
Pcd	4.94547869415781e-09	-0.383982186954799	0.262	0.409	8.76190460243939e-05	31_ACh	Pcd
ey	5.55960682676362e-09	-0.478726442922704	0.018	0.12	9.8499554149771e-05	31_ACh	ey
Pgant2	5.60661397481488e-09	-0.323869978413085	0.137	0.283	9.93323797917952e-05	31_ACh	Pgant2
Lmpt	6.48637609516827e-09	-0.33113275985341	0.009	0.106	0.000114919125278096	31_ACh	Lmpt
CG42750	6.52819091469680e-09	-0.580292893195397	0.515	0.608	0.000115659958435683	31_ACh	CG42750
NLaz	6.95500542415268e-09	-0.319540915915206	0.024	0.13	0.000123221831099713	31_ACh	NLaz
Fas2	7.59383488078882e-09	-0.704234850074139	0.351	0.455	0.000134539972582936	31_ACh	Fas2
elB	7.71450980452043e-09	-0.250099237176974	0.17	0.334	0.000136677970206688	31_ACh	elB
Dhpr	8.82085101771037e-09	-0.254462936496021	0.113	0.253	0.000156279017480775	31_ACh	Dhpr
prt	9.29614832733112e-09	-0.503434661253335	0.015	0.113	0.000164699859915325	31_ACh	prt
klar	1.01151113487201e-08	-0.307881752472497	0.586	0.67	0.000179209427765275	31_ACh	klar
CG12237	1.19935454031622e-08	-0.273620777321266	0.205	0.362	0.000212489643907825	31_ACh	CG12237
Dh31	1.20750996164697e-08	-1.30971204750194	0.027	0.13	0.000213934539904994	31_ACh	Dh31
scro	1.27502433545849e-08	-0.642970576932453	0.021	0.122	0.00022589606151318	31_ACh	scro
Sesn	1.36707745024561e-08	-0.434910489534252	0.042	0.152	0.000242205111860016	31_ACh	Sesn
Optix	1.37030780347891e-08	-0.621487639264367	0.009	0.102	0.000242777433542359	31_ACh	Optix
Drep3	1.51828810659419e-08	-0.397427690803181	0.042	0.153	0.000268995103845292	31_ACh	Drep3
TfAP-2	1.57776227300039e-08	-0.341653880529603	0.012	0.107	0.000279532141907478	31_ACh	TfAP-2
cpo	1.67286243807851e-08	-0.294246835267638	0.911	0.864	0.000296381038154369	31_ACh	cpo
PI4KIIIalpha	1.80948735522017e-08	0.26205096946074	0.44	0.332	0.000320586874724357	31_ACh	PI4KIIIalpha
CG9896	1.95504688081878e-08	-0.451308653937798	0.012	0.106	0.000346375655874664	31_ACh	CG9896
7B2	1.99169060649085e-08	-0.25489969536145	0.988	0.895	0.000352867824751984	31_ACh	7B2
CG8910	2.18664986235812e-08	-0.282848638075977	0.164	0.308	0.000387408756113988	31_ACh	CG8910
rut	2.28858975223273e-08	-0.629411235165939	0.518	0.618	0.000405469446403073	31_ACh	rut
lncRNA:Hsromega	2.49028256727312e-08	-0.409963367566723	1	0.946	0.000441203362443779	31_ACh	lncRNA:Hsromega
fz2	2.92027101513861e-08	-0.321925391842667	0.33	0.475	0.000517384415752108	31_ACh	fz2
CG42458	3.0495219729738e-08	-0.625431184399579	0.021	0.117	0.000540283807951768	31_ACh	CG42458
CG42342	3.13729202240042e-08	-0.830569181526472	0.524	0.57	0.000555834027608683	31_ACh	CG42342
CenG1A	3.22544473940762e-08	-0.280418232534817	0.098	0.228	0.000571452044480847	31_ACh	CenG1A
gprs	3.28289055784419e-08	-0.287003059798987	0.25	0.403	0.000581629720133256	31_ACh	gprs
FMRFaR	3.61909850509002e-08	-0.306541712090221	0.042	0.147	0.000641195682146799	31_ACh	FMRFaR
CG12730	6.40790334222317e-08	-0.436646810167121	0.048	0.154	0.00113528823514168	31_ACh	CG12730
CG31637	7.04794569588637e-08	-0.266823037843877	0.17	0.313	0.00124868453894019	31_ACh	CG31637
CG42337	7.2152555368589e-08	-0.293412030182688	0.39	0.53	0.00127832682346529	31_ACh	CG42337
CG11658	7.42409603855505e-08	-0.266290376255052	0.241	0.389	0.0013153270951508	31_ACh	CG11658
rn	7.49240923583906e-08	-0.282455797188707	0.039	0.139	0.00132743014431361	31_ACh	rn
cact	9.57505114027488e-08	-0.272726730855601	0.202	0.348	0.0016964118105225	31_ACh	cact
CG8641	9.5938249851898e-08	-0.437568870201769	0.071	0.183	0.00169973797262608	31_ACh	CG8641
kuz	1.40648285844734e-07	-0.291329597607586	0.443	0.589	0.00249186568031115	31_ACh	kuz
mAChR-B	1.48056506271174e-07	-0.33792062334503	0.077	0.186	0.00262311712160639	31_ACh	mAChR-B
Hsp26	1.83281521109046e-07	-0.267403822702568	0.039	0.137	0.00324719870948897	31_ACh	Hsp26
Prosap	2.45489696367162e-07	-0.320684180715296	0.827	0.819	0.00434934095053701	31_ACh	Prosap
CG8745	2.69504203695897e-07	-0.551689976443146	0.057	0.159	0.00477480597688021	31_ACh	CG8745
sca	3.52715037853636e-07	-0.325777492665102	0.179	0.302	0.00624905232565286	31_ACh	sca
DIP-theta	4.34818497551614e-07	-0.504987698435028	0.116	0.233	0.00770367932112195	31_ACh	DIP-theta
pHCl-1	4.61578759904609e-07	-0.368508569970968	0.408	0.525	0.00817779088922996	31_ACh	pHCl-1
hth	4.77227094960926e-07	-0.868669303046514	0.527	0.586	0.00845503244142273	31_ACh	hth
CG43324	6.22975332451052e-07	-0.34415384743886	0.637	0.66	0.0110372539650353	31_ACh	CG43324
Hsc70-3	6.33883807059502e-07	-0.26047262667364	0.247	0.384	0.0112305194096732	31_ACh	Hsc70-3
Pde1c	6.81440124329541e-07	-0.401368973063307	0.491	0.569	0.0120730746827465	31_ACh	Pde1c
Gad1	9.47721285166004e-07	-1.50233238362757	0.146	0.244	0.0167907780092861	31_ACh	Gad1
Dscam2	9.68337856336458e-07	-0.299166013961109	0.905	0.822	0.017156041800713	31_ACh	Dscam2
CG15098	1.2196402643858e-06	-0.478940099060093	0.253	0.378	0.0216083665641233	31_ACh	CG15098
Smox	1.27975798493906e-06	-0.302897716891146	0.479	0.586	0.0226734722191653	31_ACh	Smox
KrT95D	1.29044580853082e-06	-0.265164207398804	0.664	0.713	0.0228628283897404	31_ACh	KrT95D
Oct-TyrR	1.29232281773278e-06	-0.393352248591341	0.152	0.263	0.0228960833617716	31_ACh	Oct-TyrR
GC1	1.39097453939993e-06	-0.266308903135996	0.199	0.324	0.0246438959145486	31_ACh	GC1
CG13375	1.54989343626378e-06	-0.250481534340668	0.265	0.396	0.0274594620102854	31_ACh	CG13375
CG14015	1.71983583951164e-06	-0.259848013803165	0.256	0.387	0.0304703315686278	31_ACh	CG14015
CG13685	2.16480785714117e-06	-0.260812765145538	0.283	0.409	0.0383539008049701	31_ACh	CG13685
Calr	2.25942202522169e-06	-0.262098534954264	0.327	0.461	0.0400301800208528	31_ACh	Calr
jim	2.62187124720838e-06	-0.357838154995199	1	0.947	0.0464516928867909	31_ACh	jim
lbk	2.77270150248211e-06	-0.257591434956703	0.208	0.333	0.0491239525194755	31_ACh	lbk
Sec61gamma	4.19239725875744e-06	-0.268885024441335	0.354	0.49	0.0742767022334056	31_ACh	Sec61gamma
eEF5	4.51701663347056e-06	-0.343381192267873	0.646	0.705	0.0800279836951979	31_ACh	eEF5
fru	5.12122957421048e-06	-0.743744737164297	0.196	0.295	0.0907328243662871	31_ACh	fru
jdp	5.694105071557e-06	-0.27308885070048	0.976	0.829	0.100882459552775	31_ACh	jdp
B4	6.36272637950225e-06	-0.269052119884982	0.458	0.562	0.112728423265641	31_ACh	B4
CG11151	6.91439968469714e-06	-0.294579232365118	0.33	0.455	0.122502419213779	31_ACh	CG11151
Mdh1	7.33163077362431e-06	-0.512318087595046	0.289	0.404	0.129894502416302	31_ACh	Mdh1
Pdk	8.65525175877481e-06	-0.417157750793999	0.089	0.183	0.153345095410213	31_ACh	Pdk
hoe1	9.543486739336e-06	-0.426636353030778	0.039	0.116	0.169081954560816	31_ACh	hoe1
CG10863	1.18282111780215e-05	-0.326613247127168	0.054	0.136	0.209560417441007	31_ACh	CG10863
Pka-R2	1.23395063369346e-05	-0.711982061110208	0.708	0.718	0.21861903377147	31_ACh	Pka-R2
CG32506	1.3013857814072e-05	-0.300885328453095	0.443	0.533	0.230566518891913	31_ACh	CG32506
Npc2a	1.31993822811945e-05	-0.594246178199387	0.071	0.154	0.233853455875922	31_ACh	Npc2a
Ran	1.38414213725266e-05	-0.253264157731118	0.387	0.496	0.245228462457054	31_ACh	Ran
Tsp66E	1.5005952657861e-05	-0.282026353677012	0.536	0.603	0.265860463239324	31_ACh	Tsp66E
Df31	1.5137577059221e-05	-0.270917306643099	0.732	0.708	0.268192452758219	31_ACh	Df31
tsr	1.97312864211666e-05	-0.318952034548604	0.369	0.479	0.349579201523809	31_ACh	tsr
fabp	2.01678969651952e-05	-0.466805687346227	0.196	0.305	0.357314630532364	31_ACh	fabp
CG17816	2.48999882841201e-05	-0.284160066593855	0.753	0.753	0.441153092429756	31_ACh	CG17816
NFAT	2.66548507146669e-05	-0.302858935516886	0.515	0.596	0.472243990111753	31_ACh	NFAT
Chd64	3.98431504973731e-05	-0.498626663830525	0.211	0.313	0.70590109736196	31_ACh	Chd64
Nplp1	4.45406567978574e-05	-0.61613922178742	0.19	0.273	0.789126816487639	31_ACh	Nplp1
GstD1	4.47953286533141e-05	-0.743011053159197	0.125	0.207	0.793638837750766	31_ACh	GstD1
CG42394	4.84293832157417e-05	-0.259670325690729	0.042	0.112	0.858023382433295	31_ACh	CG42394
Pkn	4.84763207297469e-05	-0.33405193204733	0.173	0.274	0.858854974368926	31_ACh	Pkn
CG10527	5.59596849164034e-05	-0.422145380187457	0.095	0.178	0.99143773766392	31_ACh	CG10527
nuf	5.79653813123453e-05	-0.33824765057905	0.149	0.243	1	31_ACh	nuf
Cyp28d1	6.86272404859973e-05	-0.773761429946772	0.045	0.111	1	31_ACh	Cyp28d1
Rab27	7.2583408759113e-05	-0.381578436308855	0.321	0.412	1	31_ACh	Rab27
GluClalpha	7.65016288148121e-05	-0.299249134399126	0.842	0.797	1	31_ACh	GluClalpha
Tsp42Ee	7.98086025603426e-05	-0.284226028783341	0.232	0.339	1	31_ACh	Tsp42Ee
jeb	8.18203732533654e-05	-0.590593069151847	0.583	0.603	1	31_ACh	jeb
CG15209	0.000112077094358072	-1.58772486909864	0.128	0.207	1	31_ACh	CG15209
heph	0.000119065531036424	-0.326049383936339	0.935	0.77	1	31_ACh	heph
Mef2	0.000122553516049082	-0.523539922169492	0.5	0.575	1	31_ACh	Mef2
amon	0.000127487279092565	-0.346856225659147	0.75	0.717	1	31_ACh	amon
CG42238	0.000129174091965789	-0.260608437200903	0.372	0.478	1	31_ACh	CG42238
Got1	0.000176257716979841	-0.463977296933429	0.155	0.243	1	31_ACh	Got1
lncRNA:CR45758	0.000187406228388043	-0.316246328976938	0.429	0.504	1	31_ACh	lncRNA:CR45758
GstE2	0.000221208160457038	-0.600851244557525	0.048	0.108	1	31_ACh	GstE2
CG4409	0.00022583661456442	-1.2779778591167	0.086	0.154	1	31_ACh	CG4409
CG4829	0.000246002827499902	-0.693477063495254	0.054	0.115	1	31_ACh	CG4829
VGAT	0.000355688334035211	-0.263298755482842	0.247	0.336	1	31_ACh	VGAT
CG34155	0.00056705210589177	-0.359695852209525	0.113	0.182	1	31_ACh	CG34155
Dop1R1	0.000762307594280212	-0.482035700418874	0.42	0.456	1	31_ACh	Dop1R1
Msr-110	0.000804933617818737	-1.12589167710705	0.098	0.16	1	31_ACh	Msr-110
CG17841	0.000887595019030924	-0.338964029843317	0.595	0.644	1	31_ACh	CG17841
slgA	0.000991848636213066	-0.272952156068121	0.827	0.743	1	31_ACh	slgA
CG31248	0.00100244858220911	-0.630649993589116	0.071	0.13	1	31_ACh	CG31248
CG7607	0.00101574302854024	-0.798573929384872	0.062	0.117	1	31_ACh	CG7607
Gs2	0.00138789645790751	-1.26928204064452	0.143	0.208	1	31_ACh	Gs2
Tsf1	0.00164878007027134	-1.28849072060778	0.089	0.146	1	31_ACh	Tsf1
CLIP-190	0.00172299540308099	-0.296293148708355	0.592	0.659	1	31_ACh	CLIP-190
DIP-beta	0.00194124448272938	-0.273626857044753	0.092	0.153	1	31_ACh	DIP-beta
CG1552	0.00281215372319433	-2.02197963571426	0.211	0.27	1	31_ACh	CG1552
CG9394	0.00375418346961967	-1.32713680178949	0.077	0.126	1	31_ACh	CG9394
CG10433	0.00408523465011408	-0.913741993637257	0.107	0.157	1	31_ACh	CG10433
Idh	0.00410049067792066	-0.30819286483246	0.155	0.225	1	31_ACh	Idh
CG30419	0.00451925920416052	-0.267822096270713	0.259	0.325	1	31_ACh	CG30419
GstD9	0.0093473010250807	-0.739634853638617	0.089	0.135	1	31_ACh	GstD9
lncRNA:CR45223.1	0	2.58760284088159	0.973	0.045	0	29_ACh	lncRNA:CR45223
fkh.1	0	1.77132000806539	0.917	0.137	0	29_ACh	fkh
CG14322.1	0	1.71341924134863	0.82	0.118	0	29_ACh	CG14322
acj6.1	0	1.6903202030699	0.885	0.111	0	29_ACh	acj6
CAH2	0	1.61082016364757	0.686	0.019	0	29_ACh	CAH2
lncRNA:CR44663.1	0	1.32257498444398	0.523	0.014	0	29_ACh	lncRNA:CR44663
Lim3.1	0	1.25213593066427	0.649	0.075	0	29_ACh	Lim3
Ret	0	1.13552170878269	0.442	0.01	0	29_ACh	Ret
Ir76b	0	0.369753423413349	0.118	0.001	0	29_ACh	Ir76b
CG15725.1	1.27056592553626e-293	0.713731933095536	0.295	0.02	2.25106165027259e-289	29_ACh	CG15725
lncRNA:CR43126.1	1.0197253466101e-271	0.942980906288827	0.429	0.046	1.80664739658912e-267	29_ACh	lncRNA:CR43126
lncRNA:CR44978	4.61017523377487e-256	1.24532196135908	0.63	0.112	8.16784746167894e-252	29_ACh	lncRNA:CR44978
dpr3.1	2.61341755291025e-254	1.62221090174347	0.826	0.224	4.63019187849109e-250	29_ACh	dpr3
Rh7	1.76990515762442e-239	1.39855249396509	0.684	0.137	3.13574096776319e-235	29_ACh	Rh7
ct.1	7.03469347195662e-229	1.25937129653336	0.973	0.279	1.24633664242655e-224	29_ACh	ct
18w.1	6.52103889640129e-227	1.29393674775209	0.654	0.136	1.15533246127542e-222	29_ACh	18w
lncRNA:CR44366	1.14924779725243e-218	0.85093796360817	0.346	0.036	2.03612232239214e-214	29_ACh	lncRNA:CR44366
ap.1	3.68206477235113e-218	1.01802243516769	0.525	0.082	6.52351415717451e-214	29_ACh	ap
CG43902.1	3.91977589793567e-209	1.4848544239261	0.954	0.373	6.94466695837263e-205	29_ACh	CG43902
Gfrl.1	3.58383924692885e-185	1.41073391858268	0.989	0.665	6.34948799378385e-181	29_ACh	Gfrl
zfh2.1	8.53269661594452e-181	1.05187448854136	0.818	0.218	1.51173785944689e-176	29_ACh	zfh2
nAChRalpha7.1	1.26000179622047e-179	1.46793606676327	0.971	0.721	2.2323451823638e-175	29_ACh	nAChRalpha7
CG9650.1	5.57329827410344e-179	0.86646109799133	0.598	0.115	9.87421255222906e-175	29_ACh	CG9650
dpr1	1.00187136410251e-177	1.35872740010583	0.957	0.487	1.77501549578042e-173	29_ACh	dpr1
RapGAP1.1	2.50632048633289e-158	1.36267485718551	0.936	0.603	4.44044800563599e-154	29_ACh	RapGAP1
bi.1	7.84771435194943e-155	0.856584282439586	0.815	0.223	1.39037955173488e-150	29_ACh	bi
beat-Ic.1	7.2517130417703e-152	1.23968944144827	0.882	0.392	1.28478599961044e-147	29_ACh	beat-Ic
TkR99D	7.1569149112901e-145	0.826235276122007	0.367	0.059	1.26799061483327e-140	29_ACh	TkR99D
Appl.1	1.83048835999169e-142	0.882378198946571	0.997	0.897	3.24307622739727e-138	29_ACh	Appl
rgn.1	1.45488106073438e-137	1.14014049614104	0.847	0.374	2.57761277530309e-133	29_ACh	rgn
Cngl	9.46298045751106e-136	0.90658241990922	0.984	0.797	1.67655624765723e-131	29_ACh	Cngl
jus	2.66743545791919e-135	1.10545289196172	0.944	0.641	4.72589540079543e-131	29_ACh	jus
Drep3.1	7.22012260249099e-131	0.865689392218561	0.574	0.15	1.27918912148333e-126	29_ACh	Drep3
CG42540	8.16589723532928e-130	0.950242510645661	0.981	0.835	1.44675201318329e-125	29_ACh	CG42540
dpr2.1	1.49700441384909e-129	1.14314310430218	0.676	0.237	2.65224272001643e-125	29_ACh	dpr2
toy.1	2.83870901675624e-129	0.949154150783803	0.912	0.35	5.02934076498703e-125	29_ACh	toy
shep.1	3.41275085091225e-127	0.633551292022067	0.997	0.954	6.04637068256124e-123	29_ACh	shep
bru3.1	8.27401909305087e-125	-2.02487343972572	0.142	0.782	1.46590796271582e-120	29_ACh	bru3
CG31345.1	2.27584631213583e-119	0.993480698526174	0.713	0.255	4.03211691121105e-115	29_ACh	CG31345
trv.1	7.95565929264006e-118	0.941561245478549	0.968	0.752	1.40950415687704e-113	29_ACh	trv
Con.1	5.48035285480199e-117	0.961952186136521	0.957	0.62	9.70954115285269e-113	29_ACh	Con
beat-Ib.1	1.07474058012635e-116	1.05520899941806	0.858	0.446	1.90411788580986e-112	29_ACh	beat-Ib
NaCP60E.1	1.10254372657409e-112	0.830462040634742	0.989	0.82	1.95337672037132e-108	29_ACh	NaCP60E
nAChRalpha6.1	4.53099537610435e-110	-1.13464270355329	0.166	0.796	8.02756450784407e-106	29_ACh	nAChRalpha6
CG34393.1	7.21562494222112e-110	0.830716176899812	0.499	0.136	1.27839227101332e-105	29_ACh	CG34393
Hs3st-A	2.57739139098154e-104	0.877053902477177	0.954	0.737	4.566364327402e-100	29_ACh	Hs3st-A
Cbp53E.1	1.09668767575011e-101	0.793839391090242	0.952	0.65	1.94300155512647e-97	29_ACh	Cbp53E
Syx1A	2.41082056513266e-100	0.632052336988354	0.976	0.907	4.27125079524553e-96	29_ACh	Syx1A
kek1	1.06309061791055e-99	0.79166926300796	0.946	0.648	1.88347764775212e-95	29_ACh	kek1
para	1.43933580042409e-99	0.683294290738076	1	0.882	2.55007123761136e-95	29_ACh	para
SoxN.1	8.86392429641748e-96	0.527990436805727	0.705	0.227	1.57042146759629e-91	29_ACh	SoxN
CG1358	3.16861363209683e-95	0.75497117136332	0.686	0.271	5.61383277198595e-91	29_ACh	CG1358
erm.1	2.14314008264824e-94	0.401465664867798	0.204	0.027	3.79700128442789e-90	29_ACh	erm
side.1	3.86789302616187e-94	0.850389395393583	0.906	0.543	6.85274607445099e-90	29_ACh	side
CG34354	9.20194836849714e-94	0.967243778653174	0.831	0.466	1.63030919244664e-89	29_ACh	CG34354
CG45263	3.78794953274692e-93	-1.53486216765435	0.091	0.677	6.71111018716771e-89	29_ACh	CG45263
jim.1	4.65737095314848e-93	0.593330794097199	0.997	0.947	8.25146411769315e-89	29_ACh	jim
Frq2.1	8.93175231585165e-93	0.884358589725647	0.871	0.535	1.58243855779944e-88	29_ACh	Frq2
CG14274.1	5.76763252812218e-90	0.553598114002026	0.271	0.048	1.02185145500741e-85	29_ACh	CG14274
Frq1.1	9.13352714368823e-89	0.691995347030858	0.973	0.732	1.61818700404724e-84	29_ACh	Frq1
beat-IIIc.1	1.18337467977134e-86	0.800353691362036	0.767	0.357	2.09658492015089e-82	29_ACh	beat-IIIc
klg	1.79216884663735e-86	-1.55711769105281	0.062	0.634	3.17518554558739e-82	29_ACh	klg
Octbeta3R.1	1.40653468356349e-85	0.958172970645335	0.721	0.363	2.49195749886943e-81	29_ACh	Octbeta3R
CG32264.1	1.65763070200111e-84	0.706387323411634	0.965	0.839	2.93682431473537e-80	29_ACh	CG32264
glec	1.89545135424321e-82	0.999295979993429	0.823	0.573	3.3581711643127e-78	29_ACh	glec
Nckx30C	2.6637986931774e-82	0.618148775078817	0.987	0.865	4.7194521447024e-78	29_ACh	Nckx30C
CG15628.1	6.01101991157303e-80	0.7258773573228	0.917	0.73	1.06497239773339e-75	29_ACh	CG15628
Cam.1	8.3925693220554e-80	0.459330319694098	1	0.959	1.48691150678856e-75	29_ACh	Cam
Atox1.1	3.65694023378732e-79	0.828458461320184	0.839	0.569	6.47900101220099e-75	29_ACh	Atox1
nmo.1	2.40354664458811e-77	0.638138633090779	0.965	0.833	4.25836359021676e-73	29_ACh	nmo
dati.1	1.35493965821953e-74	-1.61520433190645	0.046	0.557	2.40054659246755e-70	29_ACh	dati
beat-Va.1	2.9090297340078e-74	0.824280407562923	0.59	0.254	5.15392797974161e-70	29_ACh	beat-Va
rad.1	5.28824982080032e-73	-1.59014225351438	0.166	0.651	9.36919220751194e-69	29_ACh	rad
Cadps.1	4.14032898507185e-70	0.583251664103215	0.973	0.868	7.3354208628518e-66	29_ACh	Cadps
Pkc53E.1	1.55034597423308e-69	-1.29072619469168	0.212	0.682	2.74674796254875e-65	29_ACh	Pkc53E
Hk.1	1.34988801603486e-68	0.565118724832512	0.954	0.811	2.39159659800896e-64	29_ACh	Hk
inaE.1	2.75233494920555e-68	0.733019189565212	0.858	0.638	4.87631182950748e-64	29_ACh	inaE
CG15765.1	8.4315270517589e-68	0.627638446900258	0.957	0.701	1.49381364776012e-63	29_ACh	CG15765
Ten-a.1	2.12571273632581e-66	0.506273240554984	0.984	0.908	3.76612525494844e-62	29_ACh	Ten-a
CG32204	5.80324054325217e-66	0.642726928431122	0.673	0.308	1.02816012704799e-61	29_ACh	CG32204
beat-Vc.1	2.98648651627491e-64	0.721938559516036	0.509	0.199	5.29115816088425e-60	29_ACh	beat-Vc
side-VI.1	5.64823701979941e-64	-0.975727274465876	0.198	0.665	1.00069815279786e-59	29_ACh	side-VI
cpo.1	2.06229165712793e-63	0.526989575331393	0.968	0.864	3.65376212893356e-59	29_ACh	cpo
CG2269.1	3.90684484748441e-63	-1.25255774728889	0.724	0.861	6.92175701628812e-59	29_ACh	CG2269
Pde6.1	7.72123932332188e-63	-1.14642058827306	0.228	0.667	1.36797197091294e-58	29_ACh	Pde6
Pvf3.1	1.86716052789488e-62	-1.55399373175423	0.048	0.508	3.30804830727135e-58	29_ACh	Pvf3
GABA-B-R1.1	2.06456899892752e-62	0.6460457617401	0.912	0.731	3.65779689539989e-58	29_ACh	GABA-B-R1
dpr5	7.38065416436569e-62	0.715025019606503	0.499	0.203	1.30763049830067e-57	29_ACh	dpr5
lncRNA:CR44024.1	2.20904892147786e-61	-1.06198401506406	0.029	0.486	3.91377197418233e-57	29_ACh	lncRNA:CR44024
beat-Vb.1	1.19915885721022e-60	0.731470499624219	0.52	0.223	2.12454974731935e-56	29_ACh	beat-Vb
CG43737.1	1.43019509551793e-60	0.605591460459248	0.922	0.723	2.53387665072913e-56	29_ACh	CG43737
side-III.1	1.78468169129167e-60	-1.00681226500569	0.134	0.597	3.16192055246146e-56	29_ACh	side-III
dpr18.1	3.12027693734115e-59	0.728142773503161	0.603	0.3	5.52819464988732e-55	29_ACh	dpr18
GluRIB.1	1.97971525736177e-58	-1.06404550158244	0.08	0.528	3.50746152146785e-54	29_ACh	GluRIB
lncRNA:CR45706	6.42827784332987e-58	0.431372511112898	0.204	0.041	1.13889798550275e-53	29_ACh	lncRNA:CR45706
CG31221.1	8.89549794208542e-58	0.397376063804991	0.987	0.802	1.57601537039927e-53	29_ACh	CG31221
GluRIA.1	2.52968797264635e-57	-1.02700638574803	0.067	0.511	4.48184818113754e-53	29_ACh	GluRIA
Act5C.1	2.63914281861624e-56	-0.794863833504323	0.48	0.808	4.6757693317424e-52	29_ACh	Act5C
Camta	1.90319679455334e-55	0.797004113792642	0.649	0.388	3.37189376091015e-51	29_ACh	Camta
tipE.1	3.51776176515338e-55	0.777518854392148	0.71	0.471	6.23241851932225e-51	29_ACh	tipE
cpx.1	5.51274113553379e-55	0.385419496354134	0.997	0.936	9.76692346982522e-51	29_ACh	cpx
Tet.1	2.91007118443325e-53	0.419436824080266	0.952	0.825	5.15577311746039e-49	29_ACh	Tet
CG13739.1	3.1653254324639e-53	0.572789017467729	0.82	0.498	5.6080070686963e-49	29_ACh	CG13739
Snap25.1	4.35089435060286e-53	0.419420195515092	0.979	0.907	7.70847952096309e-49	29_ACh	Snap25
mbl.1	1.24077012070503e-52	0.414416412245608	0.93	0.601	2.1982724228531e-48	29_ACh	mbl
rdgA.1	4.14683561229573e-52	-1.20951988270846	0.097	0.511	7.34694865430434e-48	29_ACh	rdgA
5-HT2A.1	6.92601030546768e-52	0.576983146868428	0.507	0.214	1.22708124581971e-47	29_ACh	5-HT2A
NK7.1.1	1.2944749005239e-51	0.676037878586507	0.635	0.357	2.29342118125819e-47	29_ACh	NK7.1
Fer2LCH.1	7.29148224939933e-51	-0.546708190013556	0.81	0.913	1.29183191012608e-46	29_ACh	Fer2LCH
5-HT1A.1	1.85124415660038e-50	-1.10129460728957	0.086	0.498	3.2798492722489e-46	29_ACh	5-HT1A
nAChRalpha3	4.87848263968461e-50	0.702136712846683	0.676	0.406	8.64320769272923e-46	29_ACh	nAChRalpha3
CG42342.1	8.83423907849678e-50	-1.2007241472251	0.164	0.572	1.56516213753728e-45	29_ACh	CG42342
Eip93F	5.38147080219662e-49	0.392433542375906	0.783	0.389	9.53435182025175e-45	29_ACh	Eip93F
Fim.1	1.11185521298192e-48	0.560433053167965	0.869	0.747	1.96987388084007e-44	29_ACh	Fim
fred.1	1.19796017217262e-48	0.627540813508383	0.651	0.356	2.12242603703822e-44	29_ACh	fred
VAChT.1	6.07406640019442e-48	0.563465813169904	0.898	0.591	1.07614234412244e-43	29_ACh	VAChT
CG43658	3.02587697818969e-47	0.54456038809681	0.66	0.342	5.36094624225867e-43	29_ACh	CG43658
Ca-alpha1T	4.96249478795427e-47	-1.02141344974153	0.268	0.634	8.79205201581858e-43	29_ACh	Ca-alpha1T
ps	1.20232126159144e-46	0.386448149670752	0.976	0.944	2.13015257916156e-42	29_ACh	ps
nrm	5.04734588897282e-46	0.685830235713636	0.702	0.472	8.94238271149314e-42	29_ACh	nrm
Ten-m.1	5.27026129738281e-46	-0.815380788248325	0.08	0.479	9.33732194057313e-42	29_ACh	Ten-m
drongo.1	2.25030580399387e-45	0.686227941437155	0.625	0.392	3.98686679293594e-41	29_ACh	drongo
lncRNA:CR45758.1	3.61354308958683e-45	0.613992584926799	0.729	0.503	6.40211429182098e-41	29_ACh	lncRNA:CR45758
CG34355.1	6.25705169872885e-45	-1.06636048928884	0.04	0.411	1.10856184946379e-40	29_ACh	CG34355
ed.1	3.16026210443072e-44	-0.939548196738695	0.04	0.409	5.5990363704199e-40	29_ACh	ed
CanA-14F.1	4.60809482366776e-44	0.520992223762115	0.906	0.789	8.16416159909217e-40	29_ACh	CanA-14F
Eip75B	1.18254844993048e-43	0.533440413639431	0.928	0.876	2.09512108874183e-39	29_ACh	Eip75B
CG43324.1	6.81577004186641e-43	-0.708117232017388	0.3	0.662	1.20754997831747e-38	29_ACh	CG43324
pHCl-1.1	1.16338102497967e-42	0.669684155817426	0.732	0.523	2.06116216195649e-38	29_ACh	pHCl-1
scrt	1.28488167979379e-42	0.396298715795488	0.981	0.847	2.27642487209065e-38	29_ACh	scrt
nAChRbeta1	2.3614146930626e-42	0.394970946423579	0.979	0.886	4.18371841169901e-38	29_ACh	nAChRbeta1
Dop1R1.1	4.32507936125813e-42	-1.0060014239821	0.094	0.458	7.66274310434103e-38	29_ACh	Dop1R1
beat-VI.1	4.60199081518034e-42	-0.878525824224798	0.072	0.438	8.153347127255e-38	29_ACh	beat-VI
Ccn.1	5.15550520686765e-42	0.645994582704208	0.627	0.364	9.13400857500742e-38	29_ACh	Ccn
Syt1	1.10311761773458e-41	0.377964132085937	0.997	0.904	1.95439348334035e-37	29_ACh	Syt1
mamo.1	1.11731122910335e-41	-1.41110043783883	0.126	0.49	1.97954030460241e-37	29_ACh	mamo
Sytbeta.1	2.25904716762617e-41	-0.79311131030802	0.072	0.436	4.00235386688329e-37	29_ACh	Sytbeta
7B2.1	4.60850405732363e-41	-0.55758611441481	0.901	0.895	8.16488663836028e-37	29_ACh	7B2
Ktl.1	1.05007443274997e-40	-0.773357008131207	0.308	0.66	1.86041687250312e-36	29_ACh	Ktl
eIF4EHP	1.29123393996271e-40	0.535928976690917	0.874	0.706	2.28767917143193e-36	29_ACh	eIF4EHP
sif.1	3.0764347873595e-40	0.452319820179341	0.962	0.828	5.45051951276482e-36	29_ACh	sif
CG31324	1.0804207970646e-39	0.63662620135	0.558	0.307	1.91418152615935e-35	29_ACh	CG31324
rho	1.72279195530258e-39	0.425969984792299	0.391	0.158	3.05227050720959e-35	29_ACh	rho
lncRNA:CR46006	2.60173037000474e-39	0.601512644101754	0.507	0.253	4.60948569653739e-35	29_ACh	lncRNA:CR46006
nrv3.1	4.34723043557253e-39	0.270471865207949	0.997	0.941	7.70198816270384e-35	29_ACh	nrv3
Tl	7.07536388922927e-39	0.624972468860354	0.633	0.399	1.25354222025475e-34	29_ACh	Tl
14-3-3zeta	8.20559998003448e-39	-0.542911898421984	0.984	0.968	1.45378614846271e-34	29_ACh	14-3-3zeta
Rab27.1	1.1049711145478e-38	-0.812133813352243	0.067	0.413	1.95767732364433e-34	29_ACh	Rab27
mam	2.39595820459974e-38	0.591483933131132	0.668	0.441	4.24491915108936e-34	29_ACh	mam
tun.1	2.95840383317888e-38	0.6314185217806	0.673	0.496	5.24140407124301e-34	29_ACh	tun
luna.1	3.94144207302173e-38	-0.784206245140838	0.035	0.37	6.9830529207726e-34	29_ACh	luna
CG42613.1	4.19710493145408e-38	-0.915571426128263	0.399	0.74	7.43601080705719e-34	29_ACh	CG42613
shakB.1	4.56288974545121e-38	0.483908550093173	0.861	0.679	8.08407176201591e-34	29_ACh	shakB
brp.1	6.46303070190828e-38	0.388705132720641	0.962	0.862	1.14505514945709e-33	29_ACh	brp
Sema1a	2.10084768898496e-37	0.395215531084882	0.936	0.838	3.72207185057466e-33	29_ACh	Sema1a
jdp.1	8.09570785104665e-37	-1.32276006164858	0.772	0.83	1.43431655996993e-32	29_ACh	jdp
ftz-f1.1	9.09911189346267e-37	0.550751017748469	0.772	0.608	1.61208965416478e-32	29_ACh	ftz-f1
CG11319	9.24028286689168e-37	-0.682636040601034	0.182	0.55	1.6371009155272e-32	29_ACh	CG11319
CG32052.1	1.20835694864383e-36	-0.685530854618508	0.062	0.393	2.14084600591228e-32	29_ACh	CG32052
DopEcR.1	3.34512020101535e-36	0.508830599491294	0.887	0.767	5.92654946013889e-32	29_ACh	DopEcR
Ddc.1	1.22768086324384e-35	0.408723034978522	0.933	0.684	2.1750821854091e-31	29_ACh	Ddc
CG17691.1	1.60547011488062e-35	-0.59750650469571	0.024	0.34	2.844411402534e-31	29_ACh	CG17691
CG7971.1	4.72844702840477e-35	0.353544755893199	0.973	0.895	8.37738960022473e-31	29_ACh	CG7971
CG42392.1	1.7549665494458e-34	0.413182256682307	0.906	0.784	3.10927423565312e-30	29_ACh	CG42392
CG42795	1.81724905696105e-34	0.555420266893612	0.718	0.537	3.21962015421789e-30	29_ACh	CG42795
Ptp99A.1	6.22070675043565e-34	-0.469094252755776	0.517	0.781	1.10212261497468e-29	29_ACh	Ptp99A
DIP-gamma.1	1.25074223772375e-33	-0.708547257601908	0.043	0.35	2.21594002257517e-29	29_ACh	DIP-gamma
CG17716	1.53321026142227e-33	0.3943351675914	0.818	0.549	2.71638862016183e-29	29_ACh	CG17716
AstA-R1.1	3.3371792346232e-33	0.569490029512011	0.33	0.136	5.91248044998193e-29	29_ACh	AstA-R1
fz2.1	1.00626632230539e-32	-0.675498405922654	0.142	0.476	1.78280204322846e-28	29_ACh	fz2
stv	1.06869001741898e-32	0.664315394124431	0.525	0.341	1.89339810386121e-28	29_ACh	stv
DIP-delta.1	5.83809285261618e-32	-0.863106563485071	0.021	0.312	1.03433491069801e-27	29_ACh	DIP-delta
GluClalpha.1	7.91136597304163e-32	0.38383117869996	0.928	0.797	1.40165670944379e-27	29_ACh	GluClalpha
CG12594.1	9.95599097697742e-32	-0.998279794280793	0.011	0.293	1.76390292139109e-27	29_ACh	CG12594
IA-2.1	1.21322415931687e-31	-0.822648391073979	0.984	0.937	2.14946924306169e-27	29_ACh	IA-2
Rbp6.1	6.93575997952257e-31	-0.595913678743155	0.879	0.883	1.22880859557201e-26	29_ACh	Rbp6
tup	7.41892060789695e-31	0.393529876323409	0.231	0.077	1.3144101641011e-26	29_ACh	tup
CG33181.1	3.54402348476944e-30	0.445222438475274	0.788	0.652	6.27894640796602e-26	29_ACh	CG33181
St3	4.80697546143496e-30	0.478650038361272	0.686	0.518	8.51651842502431e-26	29_ACh	St3
Pdp1.1	2.73894515001395e-29	0.280997821049147	0.981	0.92	4.85258912227972e-25	29_ACh	Pdp1
futsch	2.74865519567792e-29	0.289107941036807	0.981	0.893	4.86979241018258e-25	29_ACh	futsch
CG30419.1	2.94342617599786e-29	-0.657245634555382	0.046	0.326	5.21486815601542e-25	29_ACh	CG30419
CG32506.1	3.87100684977661e-29	0.604194005385381	0.702	0.531	6.85826283574923e-25	29_ACh	CG32506
CG6329.1	6.33811831766339e-29	0.278616653313033	1	0.909	1.12292442234042e-24	29_ACh	CG6329
lola	7.84425668501961e-29	0.296123353797412	0.968	0.924	1.38976695688492e-24	29_ACh	lola
Epac.1	1.4096188079737e-28	-0.577868671101088	0.064	0.347	2.497421642087e-24	29_ACh	Epac
LpR1.1	2.11085519028199e-28	-0.642966815681949	0.088	0.378	3.73980214062261e-24	29_ACh	LpR1
SKIP	3.54134010283781e-28	-0.638031101741099	0.129	0.42	6.27419226019775e-24	29_ACh	SKIP
CG44422.1	4.78429403289606e-28	0.410261101126198	0.646	0.41	8.47633373808194e-24	29_ACh	CG44422
tutl.1	6.59825790349626e-28	0.386456215780092	0.933	0.811	1.16901335276243e-23	29_ACh	tutl
Calx.1	6.73386918797335e-28	-0.694402239565224	0.166	0.463	1.19303960403324e-23	29_ACh	Calx
CG30158	7.2910212684405e-28	-0.703285839185566	0.035	0.3	1.2917502381296e-23	29_ACh	CG30158
CG43759.1	8.76794844253579e-28	-0.581223822319426	0.024	0.285	1.55341742556407e-23	29_ACh	CG43759
cindr.1	9.24178726265745e-28	0.401070849554794	0.831	0.692	1.63736744932502e-23	29_ACh	cindr
side-VIII.1	1.41731012985919e-27	-0.65222922019854	0.046	0.32	2.51104835707152e-23	29_ACh	side-VIII
CG15236.1	1.58518070600108e-27	-0.822656884465466	0.158	0.445	2.80846465682211e-23	29_ACh	CG15236
ASPP	1.72951481457483e-27	0.464135979537898	0.214	0.075	3.06418139698223e-23	29_ACh	ASPP
Nlg2.1	3.94111272892502e-27	-0.490579462986465	0.405	0.703	6.98246942183646e-23	29_ACh	Nlg2
heph.1	4.40569793358901e-27	-1.01131802868634	0.603	0.771	7.80557502893965e-23	29_ACh	heph
beat-Ia.1	6.70445455666987e-27	-0.676193994961694	0.016	0.267	1.1878282138052e-22	29_ACh	beat-Ia
pdm3.1	7.3093323166352e-27	-0.782358380081782	0.024	0.279	1.29499440653826e-22	29_ACh	pdm3
lncRNA:CR45312.1	7.42990574217121e-27	-0.627220511722976	0.038	0.297	1.31635640034047e-22	29_ACh	lncRNA:CR45312
Ih.1	1.11254212977191e-26	0.306699810146145	0.96	0.861	1.97109089131689e-22	29_ACh	Ih
Nca.1	1.18258493915831e-26	0.389268751105685	0.836	0.758	2.09518573670678e-22	29_ACh	Nca
unc79.1	1.36111767314707e-26	0.457660987734071	0.753	0.631	2.41149218151467e-22	29_ACh	unc79
CG33143	1.55010388431582e-26	0.477918016768252	0.643	0.464	2.74631905184233e-22	29_ACh	CG33143
sr	1.97646597647477e-26	0.736633058627228	0.472	0.276	3.50170477052034e-22	29_ACh	sr
CG11030.1	2.4449790026772e-26	-0.565368634946965	0.147	0.44	4.3317692990432e-22	29_ACh	CG11030
SiaT	2.86188573267682e-26	0.364167208408095	0.233	0.083	5.07040295258352e-22	29_ACh	SiaT
CG9896.1	4.05717087139011e-26	0.319612684736579	0.271	0.105	7.18808963284185e-22	29_ACh	CG9896
scyl.1	7.83057504654879e-26	-0.568205143646645	0.408	0.703	1.38734298099705e-21	29_ACh	scyl
bma.1	8.83810115524923e-26	-0.71053171861452	0.062	0.318	1.56584638167551e-21	29_ACh	bma
CG12502.1	1.47508027580428e-25	-0.501397181185222	0.064	0.325	2.61339972464244e-21	29_ACh	CG12502
prim.1	1.62415754857417e-25	-0.4597767537719	0.056	0.317	2.87751992880885e-21	29_ACh	prim
CG30463.1	1.68897384920206e-25	-0.554512846940934	0.126	0.412	2.99235496863129e-21	29_ACh	CG30463
sNPF.1	2.01166161233952e-25	-2.21639981142643	0.035	0.275	3.56406087858193e-21	29_ACh	sNPF
Pcd.1	2.03794883033293e-25	-0.540553258683733	0.129	0.41	3.61063394270085e-21	29_ACh	Pcd
Bsg	2.76461838741879e-25	0.313482537772896	0.933	0.87	4.89807439698987e-21	29_ACh	Bsg
app.1	2.94781280018609e-25	-0.471800588478289	0.062	0.322	5.22263993808969e-21	29_ACh	app
Ggamma1	3.13698839356019e-25	0.289947274978006	0.976	0.921	5.55780233687058e-21	29_ACh	Ggamma1
CG8861.1	3.9063322210089e-25	-0.635407606041933	0.126	0.392	6.92084879596147e-21	29_ACh	CG8861
CG11151.1	5.12747125099802e-25	-0.509171104888921	0.158	0.456	9.08434081539319e-21	29_ACh	CG11151
CG17124	6.96811031678173e-25	0.468691191928113	0.708	0.612	1.23454010482422e-20	29_ACh	CG17124
CG10077.1	7.05339828326998e-25	-0.376910374791676	0.836	0.869	1.24965057384694e-20	29_ACh	CG10077
Lim1.1	7.88298923222209e-25	-1.03948442462777	0.032	0.269	1.39662920227279e-20	29_ACh	Lim1
CG32206.1	1.30465724674069e-24	0.53745114075891	0.633	0.489	2.31146124405048e-20	29_ACh	CG32206
Df31.1	1.34438350527298e-24	-0.481221770269903	0.458	0.71	2.38184425629214e-20	29_ACh	Df31
Octbeta1R.1	1.3456899842694e-24	-0.594014373555725	0.046	0.297	2.3841589451301e-20	29_ACh	Octbeta1R
fra.1	1.50244627395097e-24	0.561911641821739	0.399	0.228	2.66188406355894e-20	29_ACh	fra
pan	2.09035671935386e-24	0.300956066398932	0.989	0.907	3.70348499967923e-20	29_ACh	pan
CG2993	2.20957433357678e-24	0.472580868296517	0.718	0.602	3.91470284679798e-20	29_ACh	CG2993
unc-13-4A	2.24023803094412e-24	-0.569809955656309	0.193	0.481	3.9690297194237e-20	29_ACh	unc-13-4A
dpr17.1	2.24081624851749e-24	-0.599328528585357	0.016	0.245	3.97005414749844e-20	29_ACh	dpr17
Dgk	2.92720966048721e-24	0.536941863380729	0.359	0.188	5.18613735548518e-20	29_ACh	Dgk
Eip63F-1	4.18372653306994e-24	-0.621870766850112	0.075	0.33	7.41230829864001e-20	29_ACh	Eip63F-1
lncRNA:CR46348	5.55962357170815e-24	-0.513234621233158	0.051	0.296	9.84998508199532e-20	29_ACh	lncRNA:CR46348
CG11317.1	6.19926218511673e-24	-0.472468674964934	0.038	0.281	1.09832328133713e-19	29_ACh	CG11317
CG46301.1	6.52651092101698e-24	-0.774546916951542	0.169	0.435	1.15630193987658e-19	29_ACh	CG46301
side-V.1	8.14519580407715e-24	-0.559412961319477	0.091	0.351	1.44308434060835e-19	29_ACh	side-V
robo3.1	1.09198222430411e-23	-0.48297294814198	0.029	0.26	1.9346649067996e-19	29_ACh	robo3
CG17841.1	1.10825133853637e-23	-0.59037293625947	0.354	0.646	1.96348889648488e-19	29_ACh	CG17841
Rgk1.1	1.71541383646681e-23	-0.887866385021232	0.145	0.411	3.03919869406825e-19	29_ACh	Rgk1
Hsp67Ba.1	2.22119209407985e-23	-0.46889636338837	0.04	0.278	3.93528603308126e-19	29_ACh	Hsp67Ba
CG43222.1	2.39360586759975e-23	-0.447006880033716	0.196	0.49	4.24075151562647e-19	29_ACh	CG43222
Pde8.1	2.43277015271495e-23	-0.478081569713428	0.043	0.28	4.31013887956508e-19	29_ACh	Pde8
gammaSnap1.1	2.57938440491543e-23	0.367229892350329	0.81	0.713	4.56989535018866e-19	29_ACh	gammaSnap1
LpR2.1	3.05719912364591e-23	-0.541833599678187	0.035	0.27	5.41643968736346e-19	29_ACh	LpR2
sca.1	3.46703094508007e-23	-0.589760179080527	0.062	0.303	6.14253872539835e-19	29_ACh	sca
CG42817.1	3.91893259420961e-23	-0.585448854122214	0.123	0.388	6.94317287716117e-19	29_ACh	CG42817
Pde9.1	4.08103755306423e-23	-0.556471697146465	0.485	0.707	7.2303742327639e-19	29_ACh	Pde9
side-IV	4.35446809951222e-23	-0.444613066624495	0.027	0.257	7.71481113190581e-19	29_ACh	side-IV
CG13375.1	5.43352063040889e-23	-0.424877253547195	0.121	0.396	9.62656850089542e-19	29_ACh	CG13375
CG31814.1	6.74687703726057e-23	-0.701011809807861	0.048	0.281	1.19534420469146e-18	29_ACh	CG31814
CG44153.1	6.82367031109351e-23	0.370406054891452	0.52	0.311	1.20894966901644e-18	29_ACh	CG44153
CG6123	7.69042494700121e-23	-0.698799410175642	0.164	0.421	1.3625125878602e-18	29_ACh	CG6123
CG3726.1	7.81287063340926e-23	-0.554212791803086	0.08	0.329	1.38420629012112e-18	29_ACh	CG3726
CG13954.1	8.0455364485347e-23	-0.508682218973489	0.099	0.356	1.42542769258689e-18	29_ACh	CG13954
mtt.1	8.16701082226726e-23	-0.545429790691062	0.019	0.238	1.44694930738109e-18	29_ACh	mtt
Oct-TyrR.1	1.1552749883819e-22	0.410309794096693	0.456	0.261	2.04680069691621e-18	29_ACh	Oct-TyrR
dnc	1.19129522018721e-22	-0.403696148618286	0.788	0.882	2.11061774160568e-18	29_ACh	dnc
chrb.1	2.02476845460199e-22	-0.397903729421454	0.828	0.904	3.58728227101834e-18	29_ACh	chrb
tok.1	2.18421450954461e-22	-0.50741780250823	0.013	0.227	3.86977284656018e-18	29_ACh	tok
PVRAP	2.42716656213698e-22	0.46269157597637	0.507	0.314	4.30021099813809e-18	29_ACh	PVRAP
Dscam3	2.51427735549823e-22	-0.477950843843424	0.078	0.331	4.45454519073621e-18	29_ACh	Dscam3
emc.1	2.90151380223878e-22	0.362575791616862	0.745	0.578	5.14061200342645e-18	29_ACh	emc
nolo	4.0007696590289e-22	0.314074563162661	0.678	0.476	7.0881636049015e-18	29_ACh	nolo
CG43795.1	4.10730680005075e-22	-0.5334427884015	0.011	0.221	7.27691545764991e-18	29_ACh	CG43795
fax.1	5.0498648054437e-22	-0.462730421688306	0.552	0.759	8.9468454758046e-18	29_ACh	fax
gprs.1	5.42795449812251e-22	-0.379621698246659	0.131	0.403	9.61670698432365e-18	29_ACh	gprs
ctp.1	6.204852344525e-22	-0.328271562074263	0.922	0.924	1.09931368987949e-17	29_ACh	ctp
CG5758	7.85844876080837e-22	-0.757318620563602	0.239	0.512	1.39228136695242e-17	29_ACh	CG5758
Ppcs	9.09143035827932e-22	-0.515479776532553	0.182	0.449	1.61072871657635e-17	29_ACh	Ppcs
ab.1	9.5672140883285e-22	-0.666892916125653	0.174	0.426	1.69502332002916e-17	29_ACh	ab
RASSF8	1.27411131145729e-21	0.502476503531413	0.63	0.531	2.25734301050888e-17	29_ACh	RASSF8
Wdr62	1.3425920232564e-21	0.430114538868075	0.721	0.633	2.37867028760336e-17	29_ACh	Wdr62
DIP-theta.1	1.76762434610812e-21	-0.827409363752444	0.024	0.233	3.13170005399976e-17	29_ACh	DIP-theta
btsz.1	2.09098457309126e-21	-0.565045443172599	0.043	0.262	3.70459736814578e-17	29_ACh	btsz
sns	2.45864551080677e-21	0.544459572970933	0.426	0.271	4.35598225149636e-17	29_ACh	sns
CG31475	2.52304002338485e-21	-0.466007625439468	0.027	0.242	4.47007000943094e-17	29_ACh	CG31475
CG4577	3.17224207642485e-21	0.278073419441972	0.732	0.53	5.6202612868019e-17	29_ACh	CG4577
mGluR.1	3.40667442791308e-21	-0.637878393724264	0.225	0.468	6.0356050839336e-17	29_ACh	mGluR
Ggamma30A	3.82893612030894e-21	-0.574458206482817	0.962	0.893	6.78372612435135e-17	29_ACh	Ggamma30A
Bx.1	3.88146614486098e-21	-0.978853461221665	0.166	0.403	6.87679356885019e-17	29_ACh	Bx
NFAT.1	5.01431640629806e-21	-0.459415500301967	0.316	0.597	8.88386437703828e-17	29_ACh	NFAT
CG31997.1	6.01073091851621e-21	-0.680777180116848	0.032	0.241	1.06492119683352e-16	29_ACh	CG31997
CG4341.1	1.02019916277836e-20	0.403963163427137	0.609	0.434	1.80748685669442e-16	29_ACh	CG4341
dpr8	1.27008403049303e-20	0.341084943588621	0.759	0.611	2.2502078768245e-16	29_ACh	dpr8
CG8613	2.08716361957916e-20	-0.389141834497527	0.097	0.339	3.69782778480841e-16	29_ACh	CG8613
CG34401	2.12140671041766e-20	0.324688310397828	0.866	0.79	3.75849626884697e-16	29_ACh	CG34401
CG8726.1	2.26489494723465e-20	-0.416069764767019	0.282	0.56	4.01271437801563e-16	29_ACh	CG8726
Hsp83	3.06005330088943e-20	-0.489660908426895	0.3	0.574	5.4214964331858e-16	29_ACh	Hsp83
Fas3.1	4.69928836754966e-20	-0.65474358468	0.072	0.289	8.32572920078773e-16	29_ACh	Fas3
CG17698	5.30128995800252e-20	0.343495858422771	0.828	0.734	9.39229541859306e-16	29_ACh	CG17698
dpr16.1	7.65805226024852e-20	-0.417164503615429	0.005	0.192	1.35677711894823e-15	29_ACh	dpr16
cic	8.7905213555814e-20	0.383441917273898	0.78	0.715	1.55741666856836e-15	29_ACh	cic
bin3	9.636090252306e-20	0.481868124634467	0.582	0.479	1.70722611000105e-15	29_ACh	bin3
Invadolysin.1	1.5290428474463e-19	-0.789196329412918	0.113	0.345	2.7090052128206e-15	29_ACh	Invadolysin
Cad87A.1	1.66906128405246e-19	-0.468734585356472	0.043	0.253	2.95707587695574e-15	29_ACh	Cad87A
sno	1.85402798639972e-19	0.365860680066393	0.794	0.72	3.28478138350438e-15	29_ACh	sno
CG17778	1.94029269473987e-19	0.511244385624132	0.55	0.412	3.43761656727063e-15	29_ACh	CG17778
Mkp3	2.28261515031405e-19	0.29498535158025	0.879	0.822	4.04410926181141e-15	29_ACh	Mkp3
ssx.1	2.50638612412546e-19	-0.445485356683231	0.257	0.526	4.44056429611307e-15	29_ACh	ssx
GC1.1	3.9146703432875e-19	-0.380110961218552	0.094	0.325	6.93562144720246e-15	29_ACh	GC1
CG42402	4.08049557553118e-19	-0.691942698058539	0.394	0.604	7.22941401116859e-15	29_ACh	CG42402
brat	6.19415106658853e-19	-0.392500241018119	0.367	0.639	1.09741774446749e-14	29_ACh	brat
Myo81F.1	7.62197162401215e-19	-0.364421736717324	0.064	0.278	1.35038471262623e-14	29_ACh	Myo81F
Rlip	1.06894208682343e-18	-0.353677076600253	0.273	0.549	1.89384469522506e-14	29_ACh	Rlip
CG10804	1.82418669285241e-18	-0.501933454418009	0.335	0.575	3.23191156372662e-14	29_ACh	CG10804
Sod1	1.82655502617457e-18	-0.390696482553336	0.627	0.81	3.23610753987349e-14	29_ACh	Sod1
cora.1	2.05442831091068e-18	-0.438965012817576	0.193	0.445	3.63983063844045e-14	29_ACh	cora
sm.1	3.01986796461614e-18	-0.454836861618149	0.895	0.885	5.35030007291041e-14	29_ACh	sm
Pxn.1	3.23348439731306e-18	-0.457352684285705	0.035	0.226	5.72876430671955e-14	29_ACh	Pxn
RhoGAP93B	3.34304467721329e-18	0.344144657797013	0.78	0.7	5.92287225461879e-14	29_ACh	RhoGAP93B
Dys.1	3.94222866707604e-18	-0.367551483954088	0.105	0.334	6.98444652945863e-14	29_ACh	Dys
Eaat2	4.01050814360176e-18	-0.398598632642593	0.228	0.488	7.10541727801923e-14	29_ACh	Eaat2
TrissinR.1	4.50812589081756e-18	-0.5315561301452	0.021	0.205	7.98704664076148e-14	29_ACh	TrissinR
osp	5.34582017976153e-18	-0.315422398216779	0.011	0.186	9.47118961248351e-14	29_ACh	osp
rdgC.1	5.89228657996677e-18	-0.395394233553325	0.019	0.2	1.04393641337271e-13	29_ACh	rdgC
Calr.1	6.15131877357326e-18	-0.339254012552564	0.201	0.462	1.08982914711397e-13	29_ACh	Calr
Ald	6.17970549018607e-18	-0.462800558509111	0.584	0.758	1.09485842169627e-13	29_ACh	Ald
CG12541.1	6.19266882919509e-18	-0.425181315238331	0.021	0.203	1.0971551364685e-13	29_ACh	CG12541
Cow	6.60322449703206e-18	0.325962417616051	0.853	0.755	1.16989328413917e-13	29_ACh	Cow
beat-IV.1	6.9027413449412e-18	-0.399608088578492	0.086	0.301	1.22295868408323e-13	29_ACh	beat-IV
Nplp1.1	8.8127313300181e-18	-0.760394640199031	0.072	0.273	1.56135160973931e-13	29_ACh	Nplp1
CG1275	1.09972691980391e-17	-0.426229718128667	0.169	0.403	1.94838618381659e-13	29_ACh	CG1275
lncRNA:CR42862.1	1.17297391870795e-17	-0.269918220506463	0.938	0.932	2.07815789177487e-13	29_ACh	lncRNA:CR42862
CG13594.1	1.20494274305068e-17	-0.428703858799168	0.054	0.25	2.13479705786289e-13	29_ACh	CG13594
comt.1	1.36251504181627e-17	0.333814082724885	0.775	0.664	2.41396789958589e-13	29_ACh	comt
Rim	1.69709711375656e-17	0.268064092324081	0.952	0.861	3.00674695644249e-13	29_ACh	Rim
dac.1	1.79724593452687e-17	-0.745922493846753	0.011	0.181	3.18418062220125e-13	29_ACh	dac
Imp.1	4.00856967118157e-17	-0.685158061307839	0.072	0.265	7.10198288643238e-13	29_ACh	Imp
CG1648.1	4.86025744810561e-17	0.423045126343981	0.483	0.334	8.61091812080871e-13	29_ACh	CG1648
CG9932	5.30176707281656e-17	-0.524088017991359	0.164	0.39	9.3931407229091e-13	29_ACh	CG9932
RpS20	5.47949418420012e-17	-0.388685567879191	0.625	0.781	9.70801984614735e-13	29_ACh	RpS20
Cks85A	8.38532217981536e-17	-0.342608579669483	0.029	0.208	1.48562753059789e-12	29_ACh	Cks85A
puc	1.23607976776393e-16	-0.352223047086141	0.062	0.257	2.18996252454736e-12	29_ACh	puc
CG32521.1	1.24869537733672e-16	-0.56997849517059	0.07	0.265	2.21231360002746e-12	29_ACh	CG32521
AstC-R2	1.27408857515573e-16	0.321898153074455	0.365	0.206	2.25730272860341e-12	29_ACh	AstC-R2
CG12237.1	1.51876028867534e-16	-0.33709186034419	0.137	0.362	2.69078760344609e-12	29_ACh	CG12237
CG15098.1	1.70537450662565e-16	-0.52920293713301	0.147	0.379	3.02141201338867e-12	29_ACh	CG15098
CG42750.1	2.03889852817462e-16	0.257166205305872	0.71	0.607	3.61231652236697e-12	29_ACh	CG42750
CG12163.1	2.15377833061546e-16	-0.344026089214653	0.15	0.382	3.81584906835141e-12	29_ACh	CG12163
RpL41	2.69102416334464e-16	-0.33075887481565	0.954	0.966	4.7676875101977e-12	29_ACh	RpL41
twz.1	2.71746109509342e-16	-0.593106104983547	0.008	0.167	4.81452582217701e-12	29_ACh	twz
B4.1	2.7362470926454e-16	-0.353593351862636	0.308	0.563	4.84780897403985e-12	29_ACh	B4
robo2.1	3.10014550663971e-16	-0.573452140346723	0.019	0.183	5.49252779411357e-12	29_ACh	robo2
Unc-76.1	3.89279382242048e-16	0.382589686437216	0.718	0.67	6.89686281518236e-12	29_ACh	Unc-76
spab.1	3.9637715430573e-16	-1.18349756423272	0.268	0.459	7.02261404283463e-12	29_ACh	spab
CG3262	4.20352897796891e-16	-0.327595935740145	0.284	0.545	7.44739229026752e-12	29_ACh	CG3262
Dic1	4.6959073581043e-16	-0.279543121970552	0.131	0.359	8.31973906635339e-12	29_ACh	Dic1
Fas2.1	4.7707033003393e-16	-0.696234498256327	0.249	0.455	8.45225503721114e-12	29_ACh	Fas2
CG42361	5.03413265356608e-16	-0.322445834288635	0.268	0.526	8.91897282232302e-12	29_ACh	CG42361
CG3655.1	5.06283011690052e-16	-0.437699009347772	0.054	0.237	8.96981611811264e-12	29_ACh	CG3655
CG12605	5.34438624206946e-16	0.312820136391832	0.78	0.7	9.46864910507447e-12	29_ACh	CG12605
kirre.1	5.55946733701634e-16	0.318485317073759	0.66	0.516	9.84970828099186e-12	29_ACh	kirre
Trpm.1	6.29360566422525e-16	-0.387811226809021	0.097	0.295	1.11503811553079e-11	29_ACh	Trpm
Rac1.1	6.41882129537106e-16	-0.326465122613198	0.212	0.449	1.13722256890089e-11	29_ACh	Rac1
br.1	6.62122490432527e-16	-1.1940490293255	0.043	0.211	1.17308241629931e-11	29_ACh	br
Pgi	7.26752339363103e-16	-0.357224125818611	0.172	0.408	1.28758711964961e-11	29_ACh	Pgi
Dhpr.1	9.07636680860361e-16	-0.277170169946612	0.064	0.253	1.6080599074803e-11	29_ACh	Dhpr
Hsp23.1	1.05717260414201e-15	-0.607428213555348	0.062	0.242	1.87299270275841e-11	29_ACh	Hsp23
CG15312.1	1.29957426158769e-15	-0.329483027294445	0.155	0.381	2.30245571925492e-11	29_ACh	CG15312
lncRNA:CR45054	1.32998663544714e-15	0.412141520164705	0.67	0.617	2.35633732202169e-11	29_ACh	lncRNA:CR45054
Sik3	1.35062067856331e-15	0.461133908038699	0.287	0.163	2.39289465621062e-11	29_ACh	Sik3
ND-B22.1	1.43771497352217e-15	0.298802971380906	0.823	0.778	2.54719961858922e-11	29_ACh	ND-B22
eEF1alpha2	1.51862243055586e-15	-0.352125763745649	0.735	0.815	2.69054336021581e-11	29_ACh	eEF1alpha2
Cyt-b5	1.61116048375213e-15	-0.340079533526712	0.212	0.457	2.85449302906365e-11	29_ACh	Cyt-b5
Ace.1	1.61612008817575e-15	0.289719760119411	0.796	0.674	2.86327996022097e-11	29_ACh	Ace
CG42337.1	1.67026791830824e-15	-0.326283129718448	0.273	0.531	2.95921367086671e-11	29_ACh	CG42337
CG32485	2.09380250022021e-15	-0.282680347038743	0.172	0.408	3.70958988964015e-11	29_ACh	CG32485
bab2.1	2.25362481337991e-15	0.301080285092093	0.332	0.184	3.99274708186519e-11	29_ACh	bab2
smal.1	2.26121763286009e-15	0.384890177450124	0.507	0.375	4.00619928013822e-11	29_ACh	smal
Kank	2.4066309170864e-15	0.375233083125844	0.584	0.494	4.26382799580197e-11	29_ACh	Kank
Ran.1	3.32251170202349e-15	-0.344212150563875	0.252	0.497	5.88649398247501e-11	29_ACh	Ran
CG34155.1	3.38540846716666e-15	-0.543612214964886	0.024	0.182	5.99792818127917e-11	29_ACh	CG34155
tsr.1	3.45917297363418e-15	-0.349997706021199	0.233	0.48	6.12861675738768e-11	29_ACh	tsr
Sdc	3.75290960306088e-15	-0.357700219548044	0.727	0.833	6.64902994374295e-11	29_ACh	Sdc
Rgk3.1	3.90900807328718e-15	-0.431974878140331	0.086	0.273	6.9255896034429e-11	29_ACh	Rgk3
lncRNA:CR31386.1	4.1551187427246e-15	-0.311698166337423	0.016	0.171	7.36162387648518e-11	29_ACh	lncRNA:CR31386
tinc.1	4.2428387429692e-15	0.423588720814753	0.475	0.342	7.51703740091853e-11	29_ACh	tinc
HmgZ	5.26538261371439e-15	-0.33668585581119	0.78	0.86	9.32867837671779e-11	29_ACh	HmgZ
Pka-R1.1	5.6648505304391e-15	-0.486622013132989	0.493	0.692	1.00364156847789e-10	29_ACh	Pka-R1
RpLP1	6.33455600513357e-15	-0.30431341518467	0.812	0.893	1.12229328742951e-10	29_ACh	RpLP1
CG42594	6.654602543568e-15	-0.441715817872309	0.193	0.4	1.17899593264394e-10	29_ACh	CG42594
VGlut.1	8.30475920700807e-15	-1.81321244046817	0.097	0.263	1.47135418870562e-10	29_ACh	VGlut
Sesn.1	9.85209616926078e-15	-0.510783886078051	0.008	0.152	1.74549587830793e-10	29_ACh	Sesn
Gbeta5	1.1820275673935e-14	-0.314083241123517	0.357	0.607	2.09419824115107e-10	29_ACh	Gbeta5
kek3	1.27605635303894e-14	0.445600046162072	0.383	0.249	2.26078904067908e-10	29_ACh	kek3
CG32647	1.63667635896809e-14	0.310739596952355	0.633	0.526	2.89969950518376e-10	29_ACh	CG32647
CG8248	1.7288993852364e-14	-0.301397515810616	0.131	0.336	3.06309104082332e-10	29_ACh	CG8248
CG4199	1.75338332563211e-14	-0.299928570939816	0.029	0.187	3.10646923802241e-10	29_ACh	CG4199
Kif3C.1	1.81731842292795e-14	-0.317817394508215	0.019	0.169	3.21974304990144e-10	29_ACh	Kif3C
fz.1	2.18841361841241e-14	-0.46847025222725	0.209	0.42	3.87721240774127e-10	29_ACh	fz
vari	2.25105840188513e-14	-0.250490145152167	0.024	0.179	3.98820017061989e-10	29_ACh	vari
Teh2	2.34321407872098e-14	0.410460274048316	0.534	0.437	4.15147238326996e-10	29_ACh	Teh2
CG18467.1	3.02330277543821e-14	-0.528352661181381	0.284	0.498	5.35638552724387e-10	29_ACh	CG18467
Scp2.1	4.45810420680893e-14	-0.759044779689742	0.048	0.206	7.89842322320339e-10	29_ACh	Scp2
Pka-C1.1	4.8130988781328e-14	-0.702122036045066	0.751	0.859	8.52736728238788e-10	29_ACh	Pka-C1
Bgb	5.13087170555858e-14	-0.318255334624394	0.247	0.482	9.09036540073814e-10	29_ACh	Bgb
Hsp67Bc.1	5.235391100237e-14	-0.507482793257715	0.029	0.18	9.2755424122899e-10	29_ACh	Hsp67Bc
dpr6.1	6.06203221678326e-14	0.294957410188254	0.646	0.515	1.07401024784749e-09	29_ACh	dpr6
Tsp42Ee.1	6.23573260584582e-14	-0.367408519232994	0.134	0.34	1.1047847457777e-09	29_ACh	Tsp42Ee
LRP1	6.89198220188887e-14	0.399836473819176	0.418	0.296	1.22105248670865e-09	29_ACh	LRP1
tau	7.58119646340211e-14	-0.29399409263441	0.413	0.652	1.34316057742095e-09	29_ACh	tau
RpL39	7.67883999800752e-14	-0.283332646640844	0.807	0.865	1.36046008244699e-09	29_ACh	RpL39
AstC-R1.1	7.82920689951961e-14	0.314943545660863	0.241	0.124	1.38710058638789e-09	29_ACh	AstC-R1
CG16779	8.51982570795326e-14	0.317915067566417	0.861	0.782	1.50945752067808e-09	29_ACh	CG16779
CG9368	8.78235595460483e-14	-0.305081053472133	0.198	0.414	1.55597000447734e-09	29_ACh	CG9368
CG32432	1.02245424236073e-13	0.363004053289614	0.614	0.523	1.8114821811905e-09	29_ACh	CG32432
CG4467	1.07033964402474e-13	0.28494776921697	0.861	0.797	1.89632074731863e-09	29_ACh	CG4467
CG42700	1.11251612353297e-13	0.377814524126948	0.319	0.196	1.97104481606337e-09	29_ACh	CG42700
Scgbeta	1.11433459074057e-13	-0.281442030478503	0.316	0.563	1.97426659441507e-09	29_ACh	Scgbeta
Myc	1.19573245911382e-13	-0.273909728746539	0.029	0.18	2.11847919781195e-09	29_ACh	Myc
vvl.1	1.26514049548491e-13	-0.775513507907417	0.027	0.171	2.24144941585062e-09	29_ACh	vvl
FoxP	1.40158611076924e-13	0.343808358139819	0.633	0.558	2.48319011244987e-09	29_ACh	FoxP
alphaTub84B	1.44566462144899e-13	-0.298528199821257	0.582	0.773	2.56128400982117e-09	29_ACh	alphaTub84B
FASN1	1.56968506768455e-13	-0.250044203089399	0.086	0.271	2.78101103441672e-09	29_ACh	FASN1
Phm.1	1.76971544818683e-13	-0.298861013720439	0.134	0.331	3.1354048595526e-09	29_ACh	Phm
Dyrk3	1.9873806091132e-13	0.272339408284935	0.853	0.807	3.52104222516586e-09	29_ACh	Dyrk3
CG1688.1	2.02679029747187e-13	0.255413524374163	0.402	0.252	3.59086437003092e-09	29_ACh	CG1688
OtopLc	2.19344464988083e-13	-0.296498075309458	0.255	0.495	3.88612588619387e-09	29_ACh	OtopLc
Moe	2.98812779786531e-13	-0.272069670995748	0.201	0.421	5.29406601947796e-09	29_ACh	Moe
Ac78C.1	3.19569282788211e-13	-0.353981130479994	0.005	0.135	5.66180898315874e-09	29_ACh	Ac78C
Nadsyn.1	4.53857268311738e-13	0.372425827280468	0.418	0.306	8.04098922267906e-09	29_ACh	Nadsyn
Drl-2.1	7.97511335023169e-13	-0.375480689261447	0.115	0.291	1.41295083226055e-08	29_ACh	Drl-2
CG1090	8.32532842656924e-13	0.371739316937557	0.603	0.535	1.47499843733527e-08	29_ACh	CG1090
Chd64.1	8.43071987515329e-13	-0.548002195891589	0.129	0.314	1.49367064028091e-08	29_ACh	Chd64
Neto	8.94625636296549e-13	-0.338319056286299	0.019	0.151	1.5850082398266e-08	29_ACh	Neto
CG43778	8.98504958614103e-13	-0.30330698570573	0.295	0.519	1.59188123517661e-08	29_ACh	CG43778
SPR.1	1.21058615573645e-12	-0.417015531839463	0.097	0.267	2.14479549211827e-08	29_ACh	SPR
CG2852.1	1.2368298298664e-12	-0.540182758048152	0.571	0.77	2.19129140957429e-08	29_ACh	CG2852
CG32698.1	1.3354711306204e-12	-0.500795642554225	0.021	0.155	2.36605420212016e-08	29_ACh	CG32698
Sirup	1.6243604179291e-12	-0.487758218243514	0.139	0.326	2.87787935244499e-08	29_ACh	Sirup
CtsB1	1.7265693572226e-12	-0.297521204475898	0.247	0.473	3.05896293019129e-08	29_ACh	CtsB1
CG14459.1	1.84012782895899e-12	-0.670319157238997	0.038	0.178	3.26015447456664e-08	29_ACh	CG14459
Shawl	2.42653195985706e-12	-0.308756262565622	0.121	0.301	4.29908667327876e-08	29_ACh	Shawl
NLaz.1	2.53906742824543e-12	-0.361669034709292	0.008	0.13	4.49846576262243e-08	29_ACh	NLaz
capu	3.23896584207401e-12	0.366800726039654	0.641	0.592	5.73847578240252e-08	29_ACh	capu
FMRFaR.1	3.5842954594858e-12	-0.305149626199772	0.019	0.148	6.35029626557099e-08	29_ACh	FMRFaR
Gdi	3.95239635910167e-12	-0.262713371458703	0.223	0.443	7.00246062942042e-08	29_ACh	Gdi
dpr9.1	4.59868869993066e-12	-0.416427712973706	0.469	0.633	8.14749676966715e-08	29_ACh	dpr9
REPTOR	5.36831713950294e-12	-0.294393535728741	0.335	0.575	9.51104747605736e-08	29_ACh	REPTOR
cathD	5.63917251632895e-12	-0.293048212679682	0.247	0.468	9.99092194718e-08	29_ACh	cathD
CNMaR.1	6.75416101657572e-12	-0.292822877903773	0.027	0.159	1.19663470730672e-07	29_ACh	CNMaR
Elk	7.51944781310413e-12	-0.338371189847498	0.07	0.22	1.33222056904766e-07	29_ACh	Elk
Gapdh2	7.739247403372e-12	-0.325900208549869	0.705	0.816	1.37116246245542e-07	29_ACh	Gapdh2
GlyP	8.70145674927978e-12	-0.280337216463213	0.19	0.397	1.5416370922699e-07	29_ACh	GlyP
CG44837.1	9.5007019858809e-12	0.378298037802283	0.375	0.267	1.68323937083852e-07	29_ACh	CG44837
Corin	9.71083535807927e-12	-0.439001154364481	0.335	0.527	1.7204687003909e-07	29_ACh	Corin
fru.1	1.01524754624644e-11	-0.792979441132668	0.134	0.295	1.79871407768482e-07	29_ACh	fru
Gprk2.1	1.19068359907156e-11	-0.296958920120089	0.424	0.649	2.10953413247508e-07	29_ACh	Gprk2
RpL10Ab	1.42608745287359e-11	-0.291543302398928	0.673	0.805	2.52659914025613e-07	29_ACh	RpL10Ab
CG14431.1	1.71247279055448e-11	-0.255139093310533	0.013	0.133	3.03398804302537e-07	29_ACh	CG14431
KCNQ	1.73348760214854e-11	-0.260811737592237	0.005	0.119	3.07121998472657e-07	29_ACh	KCNQ
ref(2)P	1.75501888944901e-11	-0.252272320628678	0.214	0.429	3.10936696643681e-07	29_ACh	ref(2)P
Pka-R2.1	1.79915443428929e-11	-0.741811813229638	0.552	0.719	3.18756191123034e-07	29_ACh	Pka-R2
nord	1.96376693990789e-11	-0.253949079976987	0.011	0.127	3.47920588743481e-07	29_ACh	nord
sdk	1.9806456034003e-11	-0.282428654515621	0.005	0.118	3.50910981554432e-07	29_ACh	sdk
Nep3	2.51724354191519e-11	-0.273635603994682	0.236	0.441	4.45980038321114e-07	29_ACh	Nep3
CG14186	2.56961454931674e-11	0.366114034057698	0.416	0.304	4.55258609702447e-07	29_ACh	CG14186
Plc21C	2.7530307062195e-11	0.276588600157218	0.74	0.695	4.87754450220908e-07	29_ACh	Plc21C
Nep1.1	2.92031932846385e-11	-0.492594112880988	0.011	0.124	5.17392975423941e-07	29_ACh	Nep1
ey.1	3.00024154821976e-11	-0.482320936252352	0.008	0.12	5.31552795098094e-07	29_ACh	ey
CG43066	3.00767801604317e-11	0.314428693584635	0.63	0.542	5.32870314102368e-07	29_ACh	CG43066
Nos.1	3.53437372922675e-11	-0.621907207291843	0.019	0.136	6.26184993607104e-07	29_ACh	Nos
Idh.1	3.93421742484407e-11	-0.429568154798515	0.078	0.225	6.97025301159623e-07	29_ACh	Idh
CG10947.1	4.61962090848307e-11	-0.268072822022086	0.024	0.146	8.18458236355946e-07	29_ACh	CG10947
Ddr.1	5.20600030874168e-11	0.40200584784044	0.365	0.265	9.22347074699763e-07	29_ACh	Ddr
Ac13E	5.48615089477046e-11	-0.252952428744374	0.005	0.113	9.71981354026483e-07	29_ACh	Ac13E
eEF1beta	5.70907631241156e-11	-0.286176197886051	0.214	0.415	1.01147705026996e-06	29_ACh	eEF1beta
caps.1	5.76212214928575e-11	0.374590853245519	0.437	0.339	1.02087518118896e-06	29_ACh	caps
DIP-beta.1	5.9403320751057e-11	-0.364462634320471	0.029	0.154	1.05244863374648e-06	29_ACh	DIP-beta
Ndae1.1	7.35354657956831e-11	-0.261081531419701	0.201	0.393	1.30282784750212e-06	29_ACh	Ndae1
CG13999	8.03055873418374e-11	0.377478616556472	0.322	0.221	1.42277409093533e-06	29_ACh	CG13999
CG13868	8.20060749883056e-11	0.252504399502225	0.713	0.687	1.45290163056781e-06	29_ACh	CG13868
CG1402.1	8.51889218052872e-11	-0.377088631509105	0.008	0.117	1.50929212762427e-06	29_ACh	CG1402
lncRNA:CR45333.1	8.66093964237346e-11	0.323214057530756	0.357	0.245	1.53445867643931e-06	29_ACh	lncRNA:CR45333
CG7991.1	8.84055648391726e-11	-0.255261441742276	0.024	0.144	1.56628139225562e-06	29_ACh	CG7991
Eip63E	1.19328854986414e-10	0.286288416983452	0.71	0.678	2.1141493237943e-06	29_ACh	Eip63E
Smox.1	1.29255801163346e-10	-0.273102368672564	0.362	0.587	2.290025029211e-06	29_ACh	Smox
dtn	1.29817623547098e-10	0.312583820425326	0.743	0.688	2.29997883638394e-06	29_ACh	dtn
salr.1	1.47735294616508e-10	-0.456484640582585	0.005	0.109	2.61742621472067e-06	29_ACh	salr
Gycbeta100B.1	1.51931717333527e-10	0.289716317322687	0.491	0.387	2.69177423599809e-06	29_ACh	Gycbeta100B
fipi	1.57677343842111e-10	-0.341920447754454	0.024	0.139	2.79356950085069e-06	29_ACh	fipi
His2Av	1.57850585960279e-10	0.338454713795896	0.552	0.505	2.79663883145826e-06	29_ACh	His2Av
CG42458.1	1.76815290155541e-10	-0.635203761034163	0.011	0.117	3.13263649568572e-06	29_ACh	CG42458
CG3257	1.86214957892112e-10	-0.263429265073213	0.244	0.451	3.29917040897455e-06	29_ACh	CG3257
sNPF-R.1	1.93822784265917e-10	-0.316631013296091	0.024	0.137	3.43395826883926e-06	29_ACh	sNPF-R
Nipsnap	2.30375632163199e-10	-0.279845674925182	0.225	0.427	4.0815650750354e-06	29_ACh	Nipsnap
Shab	3.04977436383521e-10	0.328338538620183	0.681	0.637	5.40328524040684e-06	29_ACh	Shab
CG17193	3.65961909769848e-10	-0.289412901207574	0.005	0.105	6.48374715539239e-06	29_ACh	CG17193
beat-IIb.1	3.749042259419e-10	-0.299053088206489	0.091	0.235	6.64217817101264e-06	29_ACh	beat-IIb
Proc.1	3.77516250567389e-10	-0.527393209043199	0.032	0.148	6.68845541130243e-06	29_ACh	Proc
trio	4.18882432238461e-10	-0.266140178438811	0.405	0.611	7.42134005196881e-06	29_ACh	trio
numb	4.20710062172398e-10	0.308852332914113	0.531	0.463	7.45372017150838e-06	29_ACh	numb
prt.1	5.04260844842492e-10	-0.452400445728269	0.011	0.113	8.93398938807444e-06	29_ACh	prt
wrd	5.21293672988066e-10	-0.250362597311625	0.324	0.536	9.23576000432957e-06	29_ACh	wrd
fend	5.49311941341577e-10	-0.334758245101318	0.598	0.725	9.73215966474872e-06	29_ACh	fend
CG33170	6.45821882498484e-10	0.252366679553429	0.721	0.693	1.14420262922256e-05	29_ACh	CG33170
mahe	6.47281369196111e-10	0.284896292852165	0.71	0.67	1.14678840180475e-05	29_ACh	mahe
TfAP-2.1	7.48373230059381e-10	-0.313990073684623	0.008	0.108	1.32589285169621e-05	29_ACh	TfAP-2
Eno	7.70687280257873e-10	-0.306283147237566	0.788	0.874	1.36542665443287e-05	29_ACh	Eno
ome	9.4286843465149e-10	-0.2703037107096	0.013	0.114	1.67048000567204e-05	29_ACh	ome
Pka-C3.1	9.43689095174517e-10	-0.476094996463749	0.008	0.105	1.67193396992069e-05	29_ACh	Pka-C3
l(1)G0289	1.02028268316005e-09	-0.265154759822425	0.209	0.4	1.80763482975467e-05	29_ACh	l(1)G0289
nrv2.1	1.02842626259452e-09	-1.18513918927739	0.193	0.356	1.82206280943871e-05	29_ACh	nrv2
nAChRalpha1.1	1.20545346233262e-09	-0.348072391537803	0.509	0.656	2.13570189921471e-05	29_ACh	nAChRalpha1
CG7708	1.21814774444758e-09	0.297038265425582	0.469	0.355	2.15819235883778e-05	29_ACh	CG7708
Hsp27.1	1.3195954566222e-09	-0.256994455317183	0.013	0.113	2.33792727049756e-05	29_ACh	Hsp27
Gad1.1	1.34930006315056e-09	-1.47448524830008	0.118	0.244	2.39055492188385e-05	29_ACh	Gad1
Pglym78	1.37405160366993e-09	-0.302930785279854	0.673	0.802	2.43440722622201e-05	29_ACh	Pglym78
lncRNA:CR43334	1.43430716420374e-09	-0.344784058163818	0.027	0.134	2.54116200281977e-05	29_ACh	lncRNA:CR43334
CG32017.1	1.52520742620064e-09	-0.69158778303726	0.673	0.757	2.70220999699968e-05	29_ACh	CG32017
CG10011	1.67257709180033e-09	0.291636534038348	0.584	0.539	2.96330483354264e-05	29_ACh	CG10011
CG8641.1	1.71054192619e-09	-0.460904499597103	0.062	0.183	3.03056713063082e-05	29_ACh	CG8641
CG12531.1	1.81357218235291e-09	0.278890720937066	0.694	0.65	3.21310583547464e-05	29_ACh	CG12531
Hsp26.1	1.90609875127527e-09	-0.289280038358592	0.029	0.138	3.3770351576344e-05	29_ACh	Hsp26
CG2082.1	1.99916546764269e-09	-0.350423121402654	0.292	0.469	3.54192145902255e-05	29_ACh	CG2082
amon.1	2.3135396306752e-09	-0.328497591986025	0.571	0.718	4.09889816366726e-05	29_ACh	amon
CanB2	2.39470144770833e-09	0.300673740580685	0.566	0.528	4.24269255490485e-05	29_ACh	CanB2
cv-c.1	2.39991443367017e-09	-0.295469823000819	0.016	0.115	4.25192840213344e-05	29_ACh	cv-c
rn.1	2.74050219753445e-09	-0.277926250277518	0.032	0.139	4.85534774337179e-05	29_ACh	rn
Cyp1	2.99114319228103e-09	-0.332716588447946	0.845	0.878	5.2994083937643e-05	29_ACh	Cyp1
5-HT1B.1	3.07530988017727e-09	-0.256354748288406	0.155	0.314	5.44852651471007e-05	29_ACh	5-HT1B
Rho1	3.21454727099973e-09	-0.277835767872686	0.375	0.589	5.69521340003022e-05	29_ACh	Rho1
Adk1	3.92570523649553e-09	0.287801645264082	0.483	0.415	6.95517196749913e-05	29_ACh	Adk1
mgl	5.21329958297596e-09	-0.502558121752619	0.182	0.338	9.23640287115851e-05	29_ACh	mgl
nAChRbeta2	5.5500553708326e-09	0.292979297671978	0.609	0.592	9.83303310050412e-05	29_ACh	nAChRbeta2
Mp	5.62830999164796e-09	-0.377538740917289	0.346	0.502	9.9716768122027e-05	29_ACh	Mp
Sox102F.1	5.94083428607868e-09	-0.513251177762658	0.011	0.101	0.000105253761046456	29_ACh	Sox102F
CG18428	6.17290629379702e-09	0.332771019656082	0.432	0.368	0.000109365380807202	29_ACh	CG18428
MYPT-75D.1	6.85871621149338e-09	-0.294228800992139	0.228	0.402	0.000121515875119028	29_ACh	MYPT-75D
CG42340.1	9.33959115697811e-09	-0.283708570163161	0.298	0.481	0.000165469536528181	29_ACh	CG42340
Pdcd4	1.06215186606475e-08	-0.256991867413141	0.727	0.793	0.000188181446110691	29_ACh	Pdcd4
Optix.1	1.06638346744968e-08	-0.61083340344608	0.013	0.102	0.000188931158928059	29_ACh	Optix
CG13408.1	1.24607095442058e-08	-0.438640472875734	0.027	0.124	0.000220766390994694	29_ACh	CG13408
Sema2b.1	1.52306129647832e-08	-0.418897488446502	0.298	0.439	0.000269840769897065	29_ACh	Sema2b
alpha-Man-Ia	1.5325905125318e-08	0.305503336078168	0.525	0.466	0.000271529061105259	29_ACh	alpha-Man-Ia
CAP.1	1.58518956932666e-08	-0.328343796570148	0.024	0.12	0.000280848035997605	29_ACh	CAP
CG1513	1.77721636561068e-08	0.309948528123513	0.512	0.463	0.000314869423495244	29_ACh	CG1513
Lmpt.1	1.98039273179945e-08	-0.269453996642174	0.016	0.106	0.000350866180292909	29_ACh	Lmpt
Mdh1.1	1.98899910982418e-08	-0.450247770585439	0.233	0.405	0.00035239097228755	29_ACh	Mdh1
GstD1.1	2.73531888969621e-08	-0.67693881943288	0.091	0.207	0.000484616447687477	29_ACh	GstD1
CG6218	4.86363325157141e-08	-0.410919977163422	0.145	0.293	0.000861689903180907	29_ACh	CG6218
pros	5.41109100239834e-08	-0.31042167050909	0.989	0.873	0.000958682992894914	29_ACh	pros
dpr10	5.89422651443997e-08	0.258205398778774	0.421	0.329	0.00104428011156333	29_ACh	dpr10
pho	5.91720234362935e-08	0.263823619210371	0.67	0.663	0.00104835073922081	29_ACh	pho
cno	6.26377918741603e-08	0.26605604415927	0.375	0.288	0.0011097537586345	29_ACh	cno
betaTub56D	7.05927579124989e-08	-0.275827921715776	0.314	0.478	0.00125069189193574	29_ACh	betaTub56D
slgA.1	7.26418802639059e-08	-0.298401082907318	0.665	0.744	0.00128699619263562	29_ACh	slgA
Jafrac1	8.05311873651599e-08	-0.263196176170699	0.34	0.535	0.00142677104654854	29_ACh	Jafrac1
CG4829.1	8.41001397400691e-08	-0.718885097613702	0.027	0.115	0.0014900021757748	29_ACh	CG4829
Pdk.1	8.44279688139291e-08	-0.40182586187615	0.072	0.184	0.00149581032347638	29_ACh	Pdk
lncRNA:CR45332.1	1.19912838696477e-07	0.277210678797488	0.252	0.17	0.00212449576318549	29_ACh	lncRNA:CR45332
RpL22	1.3576933897152e-07	-0.268609498098626	0.067	0.175	0.00240542537855841	29_ACh	RpL22
CG7990	1.41237964467217e-07	0.25199079622284	0.534	0.478	0.00250231301646569	29_ACh	CG7990
CG17454	1.95630691123355e-07	0.314184902657836	0.507	0.482	0.00346598895463248	29_ACh	CG17454
Nlg3	2.07476104024117e-07	-0.334403000513916	0.638	0.715	0.00367585413499528	29_ACh	Nlg3
CG4168.1	2.14767601786427e-07	0.368326158306096	0.311	0.235	0.00380503760085013	29_ACh	CG4168
CG17684	2.3166717771965e-07	0.265920844848955	0.571	0.549	0.00410444738765904	29_ACh	CG17684
scro.1	2.32922408332448e-07	-0.55548539353104	0.035	0.122	0.00412668630842598	29_ACh	scro
CG10527.1	2.4526424213202e-07	-0.356798679351237	0.072	0.178	0.004345346577853	29_ACh	CG10527
lncRNA:roX2	2.57146825200252e-07	0.468284654732614	0.507	0.477	0.00455587030207286	29_ACh	lncRNA:roX2
CG31800	2.61258691948826e-07	0.297147681132639	0.292	0.221	0.00462872024525735	29_ACh	CG31800
fabp.1	2.86348670731569e-07	-0.394645120657024	0.166	0.306	0.0050732393993512	29_ACh	fabp
eEF1alpha1	3.07587915985596e-07	-0.611199709575839	0.322	0.495	0.0054495351075168	29_ACh	eEF1alpha1
spri	3.1157166548027e-07	-0.252738510057595	0.105	0.224	0.00552011519731395	29_ACh	spri
CG31688	3.26853176140369e-07	0.278437900186867	0.488	0.455	0.00579085772167892	29_ACh	CG31688
Dh31.1	3.30570462966579e-07	-1.22068405516475	0.043	0.13	0.00585671689237888	29_ACh	Dh31
GATAd	3.60978009829594e-07	0.348367672971914	0.365	0.304	0.00639544740015092	29_ACh	GATAd
bbc	3.95985101926673e-07	-0.402942791322178	0.201	0.356	0.00701566805083487	29_ACh	bbc
lncRNA:Hsromega.1	4.44493903475716e-07	-0.335177908162252	0.987	0.946	0.00787509848787927	29_ACh	lncRNA:Hsromega
rst.1	4.60020216035486e-07	0.269564383894478	0.172	0.101	0.0081501781675007	29_ACh	rst
Hs6st.1	5.41425266929569e-07	0.322545549011511	0.383	0.31	0.00959243145419117	29_ACh	Hs6st
MCU	5.49328079169717e-07	0.287412492925795	0.29	0.215	0.00973244557864988	29_ACh	MCU
CG12730.1	5.93235113094694e-07	-0.371500278712408	0.059	0.154	0.0105103464986987	29_ACh	CG12730
Prosap.1	5.98402282584563e-07	-0.256710552980034	0.702	0.819	0.0106018932405507	29_ACh	Prosap
Mctp.1	7.11891618168796e-07	0.312387472181064	0.276	0.205	0.0126125837990966	29_ACh	Mctp
beat-VII.1	7.48085915188168e-07	-0.368349599384746	0.349	0.473	0.0132538381593888	29_ACh	beat-VII
CG9394.1	9.36785241119497e-07	-1.33106008051801	0.043	0.127	0.0165970241169141	29_ACh	CG9394
RpLP2	1.07114098815265e-06	-0.255640959048918	0.579	0.731	0.0189774048871004	29_ACh	RpLP2
hoe1.1	1.1076290349899e-06	-0.411429386988408	0.035	0.116	0.019623863612916	29_ACh	hoe1
Crtc	1.40595080766844e-06	0.250614922140089	0.59	0.578	0.0249092304594618	29_ACh	Crtc
Mes4	1.74261644087868e-06	0.26138889600555	0.212	0.142	0.0308739354830476	29_ACh	Mes4
lncRNA:CR34335.1	2.16852609411586e-06	-0.771347460249089	1	0.999	0.0384197768094508	29_ACh	lncRNA:CR34335
dpr4	2.63498386698376e-06	0.308667603472693	0.41	0.364	0.0466840091713512	29_ACh	dpr4
CG10863.1	2.82658931800048e-06	-0.263593618961357	0.051	0.136	0.0500786829470145	29_ACh	CG10863
CG12177	2.97024933323767e-06	-0.640713506706162	0.086	0.181	0.0526239074369718	29_ACh	CG12177
Oamb	3.3159697264721e-06	-0.270570752017138	0.126	0.233	0.0587490356439063	29_ACh	Oamb
eEF5.1	3.98562128962567e-06	-0.287596351990534	0.56	0.706	0.0706132523882979	29_ACh	eEF5
CG2225	5.73303404042157e-06	0.319388365987594	0.437	0.413	0.101572164094149	29_ACh	CG2225
CG17896	6.19187440602108e-06	-0.293227192573803	0.054	0.135	0.109701438851476	29_ACh	CG17896
CG42394.1	6.48525907837644e-06	-0.257223621709856	0.038	0.112	0.114899335091595	29_ACh	CG42394
cv-2	7.49789350909816e-06	-0.277922242290087	0.035	0.106	0.132840179300692	29_ACh	cv-2
CG15209.1	9.24922797790306e-06	-1.47680280245278	0.115	0.207	0.163868572084509	29_ACh	CG15209
CG8745.1	1.00054027259522e-05	-0.435187603577304	0.072	0.159	0.177265720095695	29_ACh	CG8745
Treh	1.02923363927139e-05	-0.523097132807287	0.11	0.206	0.182349323869712	29_ACh	Treh
apolpp	1.07248011588356e-05	-0.826122978651767	0.059	0.139	0.19001130213109	29_ACh	apolpp
CG31323	1.19063452610417e-05	0.261595791467928	0.228	0.162	0.210944718989875	29_ACh	CG31323
CG32772	1.19552171265665e-05	0.264690222966469	0.448	0.424	0.211810581831378	29_ACh	CG32772
Cp110	1.32475164828702e-05	0.251283587065854	0.493	0.477	0.234706249527011	29_ACh	Cp110
CG43867	1.40841817119391e-05	0.25855186265082	0.566	0.558	0.249529447390425	29_ACh	CG43867
CG7607.1	2.02440711602768e-05	-0.82580646263379	0.048	0.117	0.358664208746624	29_ACh	CG7607
CG4887	2.74227973835004e-05	0.304636339084819	0.405	0.377	0.485849701243477	29_ACh	CG4887
eag.1	2.91259655583616e-05	0.297457430899086	0.507	0.48	0.516024731797492	29_ACh	eag
Gapdh1	4.24542079924632e-05	-0.320409170182014	0.627	0.73	0.752161203002471	29_ACh	Gapdh1
Task6	4.47282363327617e-05	0.269955049814462	0.56	0.57	0.79245016310754	29_ACh	Task6
Cyp28d1.1	7.62064920446924e-05	-0.755879146207106	0.048	0.111	1	29_ACh	Cyp28d1
GstE2.1	8.2777816620614e-05	-0.514333824661199	0.046	0.108	1	29_ACh	GstE2
CG7888	9.21583927416468e-05	-0.983610580188	0.051	0.113	1	29_ACh	CG7888
hth.1	9.92764461760741e-05	-0.736039730248642	0.501	0.586	1	29_ACh	hth
CG4409.1	0.000114542088589649	-1.25850686268175	0.086	0.155	1	29_ACh	CG4409
Saf-B	0.000122909476094482	0.269169252896321	0.55	0.562	1	29_ACh	Saf-B
Pp2C1	0.000169543000979484	0.250454018578012	0.48	0.478	1	29_ACh	Pp2C1
CG13631	0.000184432226572899	-0.686988117432689	0.048	0.107	1	29_ACh	CG13631
CG13365.1	0.000194889484211149	0.296044901421034	0.418	0.417	1	29_ACh	CG13365
dpr13	0.000279617374797773	-0.306442676790576	0.354	0.442	1	29_ACh	dpr13
wry.1	0.000480637635624768	-0.316212205159319	0.566	0.619	1	29_ACh	wry
Msr-110.1	0.000758241897073213	-1.04011605994089	0.099	0.16	1	29_ACh	Msr-110
CG3104	0.000782038524270227	0.266944603394078	0.354	0.339	1	29_ACh	CG3104
CG4080	0.000958024284039969	0.304892598893778	0.316	0.293	1	29_ACh	CG4080
Mef2.1	0.0010612970707383	-0.386556201750756	0.456	0.575	1	29_ACh	Mef2
CG31706	0.00150070315295484	-1.04824675859292	0.091	0.145	1	29_ACh	CG31706
lncRNA:CR44922	0.00164791952791583	0.277112874700076	0.391	0.378	1	29_ACh	lncRNA:CR44922
Got1.1	0.00184966637781617	-0.340324672550247	0.166	0.243	1	29_ACh	Got1
Cdc7	0.00205292151307799	0.269097617167645	0.198	0.159	1	29_ACh	Cdc7
Ady43A	0.00231854758595975	0.255026080420773	0.311	0.291	1	29_ACh	Ady43A
GstD9.1	0.00261673450767279	-0.708079963208856	0.083	0.135	1	29_ACh	GstD9
CAH1	0.00354626092891161	-0.958893126732949	0.115	0.17	1	29_ACh	CAH1
CG14989.1	0.00363504117293252	-2.38654480137504	0.466	0.528	1	29_ACh	CG14989
CG10433.1	0.0038634740896275	-0.757350947922097	0.105	0.157	1	29_ACh	CG10433
ATPCL	0.00422407106496997	0.262866977279408	0.362	0.357	1	29_ACh	ATPCL
Npc2a.1	0.00439556748460789	-0.461161285923343	0.102	0.154	1	29_ACh	Npc2a
Ilp2	0.00452537899978017	-0.954541625629324	0.059	0.107	1	29_ACh	Ilp2
Tsf1.1	0.00474180561868314	-1.22163189869923	0.097	0.146	1	29_ACh	Tsf1
CG11221	0.00671486108009988	0.258870531681165	0.193	0.158	1	29_ACh	CG11221
Amph	0.00882957595729636	-0.314328453898879	0.373	0.489	1	29_ACh	Amph
CG15537	0	2.7103955467228	1	0.086	0	15_ACh	CG15537
spab.2	9.5120509110059e-142	0.849539968754026	0.835	0.453	1.68525005990291e-137	15_ACh	spab
CG31221.2	1.84460463796157e-126	0.661273109005531	0.992	0.801	3.26808603707651e-122	15_ACh	CG31221
ChAT	2.43990413682787e-117	0.57466786225444	0.877	0.503	4.32277815921794e-113	15_ACh	ChAT
Lim1.2	1.61218696819002e-109	0.690198477982625	0.618	0.264	2.85631165154226e-105	15_ACh	Lim1
bab1	1.5954817357753e-107	0.565310950818696	0.33	0.096	2.8267149912731e-103	15_ACh	bab1
mCherry	3.22240492449667e-97	0.372807543173259	0.203	0.043	5.70913480473076e-93	15_ACh	mCherry
Fer2	2.24466215596023e-90	0.33683688552521	0.173	0.035	3.97686794171474e-86	15_ACh	Fer2
CG7708.1	6.59780187388799e-82	0.419293479815536	0.696	0.351	1.16893255799673e-77	15_ACh	CG7708
bab2.2	5.85667604560477e-81	0.599749069276326	0.441	0.181	1.0376272949998e-76	15_ACh	bab2
VAChT.2	3.70360926740477e-80	0.42656930039643	0.952	0.588	6.56168453906104e-76	15_ACh	VAChT
CG14762.1	5.63970699507045e-80	0.442246427567499	0.9	0.618	9.99186888316632e-76	15_ACh	CG14762
IA-2.2	2.23352009302756e-79	0.468768326582025	0.999	0.937	3.95712754881693e-75	15_ACh	IA-2
7B2.2	1.15969334258274e-76	0.34980132104108	0.992	0.894	2.05462869505384e-72	15_ACh	7B2
CG32532	5.36927917492864e-70	0.408446707560216	0.239	0.071	9.51275191422108e-66	15_ACh	CG32532
bru3.2	2.94165143348244e-63	0.385051958492517	0.97	0.776	5.21172384470085e-59	15_ACh	bru3
lncRNA:CR31451.1	4.86641987858102e-57	0.358141965694098	1	0.939	8.621836098882e-53	15_ACh	lncRNA:CR31451
Myo81F.2	2.09847287314555e-55	0.397834445516308	0.526	0.273	3.71786438935198e-51	15_ACh	Myo81F
jeb.1	6.9823656402313e-54	0.571662165039196	0.807	0.6	1.23706572047978e-49	15_ACh	jeb
Mrp4	4.36424901258949e-52	0.324671339505307	0.173	0.05	7.7321399756048e-48	15_ACh	Mrp4
sm.2	3.97920082680709e-49	0.293312780067013	0.996	0.883	7.04995010485412e-45	15_ACh	sm
Hsp67Ba.2	5.10775456081444e-49	0.357402157714736	0.503	0.274	9.04940875539495e-45	15_ACh	Hsp67Ba
AcCoAS.1	1.66803059362555e-47	0.308815684579937	0.678	0.424	2.95524980272639e-43	15_ACh	AcCoAS
lncRNA:CR34335.2	2.08825726431424e-45	-1.18508248784271	0.997	0.999	3.69976539518554e-41	15_ACh	lncRNA:CR34335
lncRNA:CR44320	2.47457207194607e-45	0.304711971263722	0.337	0.151	4.38419933986686e-41	15_ACh	lncRNA:CR44320
side.2	2.56639836267778e-45	0.320214267131093	0.814	0.541	4.54688797915622e-41	15_ACh	side
sty	1.04555796271136e-44	0.334664552619348	0.872	0.645	1.85241504253572e-40	15_ACh	sty
Hsp67Bc.2	2.81390538222993e-41	0.350727302080132	0.37	0.177	4.98539616569676e-37	15_ACh	Hsp67Bc
TfAP-2.2	6.85298432765178e-41	0.426435334611382	0.254	0.105	1.21414323333007e-36	15_ACh	TfAP-2
CG33543	1.34023565987574e-40	0.445829579627807	0.692	0.454	2.37449551860185e-36	15_ACh	CG33543
Octbeta3R.2	5.75430790030598e-40	0.35985403249106	0.587	0.362	1.01949073069721e-35	15_ACh	Octbeta3R
Pde6.2	6.4108415229112e-40	0.325209462512276	0.865	0.662	1.13580879261418e-35	15_ACh	Pde6
Ptx1	5.16712994378539e-39	0.262504692166397	0.116	0.032	9.15460412140457e-35	15_ACh	Ptx1
Hasp	5.90858026396857e-39	0.312763109388786	0.989	0.873	1.04682316536731e-34	15_ACh	Hasp
Drl-2.2	1.30297417811478e-38	0.340658165286156	0.491	0.287	2.30847935136596e-34	15_ACh	Drl-2
hth.2	4.79514298364615e-38	0.710307860526418	0.765	0.583	8.49555482412589e-34	15_ACh	hth
CG13743.1	2.23352103137147e-37	0.348214100074766	0.532	0.323	3.95712921128083e-33	15_ACh	CG13743
lncRNA:CR46348.1	3.19862536832378e-36	0.356950273525869	0.494	0.293	5.66700456505924e-32	15_ACh	lncRNA:CR46348
prim.2	4.38685901488484e-35	0.265125579802482	0.523	0.313	7.77219811667147e-31	15_ACh	prim
Hsp23.2	4.87110006142608e-35	0.327120815324363	0.435	0.239	8.63012797882859e-31	15_ACh	Hsp23
otp	1.6881343441537e-34	0.45572010446604	0.12	0.036	2.99086761753712e-30	15_ACh	otp
SP2353.1	4.50224083249843e-34	0.271960749051095	0.734	0.505	7.97662008293746e-30	15_ACh	SP2353
lncRNA:CR45333.2	7.3390496183421e-34	0.30677261317469	0.435	0.244	1.30025942088167e-29	15_ACh	lncRNA:CR45333
px.1	1.78688659841594e-33	0.295837420435327	0.868	0.672	3.16582698641351e-29	15_ACh	px
Pvf3.2	3.50779739154368e-33	0.296616507047891	0.724	0.503	6.21476463859793e-29	15_ACh	Pvf3
CG11030.2	2.00046946781158e-32	0.339422673585549	0.647	0.436	3.54423175612177e-28	15_ACh	CG11030
tey	3.92881352559114e-32	0.408961374808794	0.107	0.031	6.96067892328982e-28	15_ACh	tey
wake.1	8.52502930307623e-32	0.315066311120155	0.452	0.268	1.51037944162602e-27	15_ACh	wake
trn.1	1.35749983509751e-31	0.316412202940216	0.44	0.25	2.40508245784225e-27	15_ACh	trn
TyrR.1	7.5652194682487e-31	0.33921000447832	0.313	0.161	1.34032993318962e-26	15_ACh	TyrR
Lrp4	1.13970532350136e-30	0.255733906256845	0.865	0.672	2.01921592164736e-26	15_ACh	Lrp4
CG3009	1.30476431733183e-30	0.253061564807665	0.688	0.473	2.3116509410168e-26	15_ACh	CG3009
hig.1	5.91824975112249e-30	0.886787682854719	0.828	0.669	1.04853630840637e-25	15_ACh	hig
beat-Va.2	9.22954689204462e-30	0.265084519757274	0.432	0.254	1.63519882286355e-25	15_ACh	beat-Va
CG32052.2	1.99343280699392e-29	0.288380109743359	0.589	0.389	3.53176490415113e-25	15_ACh	CG32052
Rbp9	1.60678135156817e-28	0.269884346386768	0.857	0.693	2.84673452057333e-24	15_ACh	Rbp9
CG6123.1	3.0279986207058e-28	0.338542435139872	0.618	0.417	5.36470515630446e-24	15_ACh	CG6123
beat-Vc.2	9.02633689392132e-28	0.262507352738151	0.359	0.199	1.59919610749604e-23	15_ACh	beat-Vc
CG15765.2	9.00046739905951e-27	0.403166426219295	0.867	0.7	1.59461280909137e-22	15_ACh	CG15765
Sema2b.2	5.54473702046119e-26	0.276339400760704	0.638	0.436	9.82361057915109e-22	15_ACh	Sema2b
nvy	3.05622160360157e-25	0.294323460309549	0.388	0.234	5.4147078151009e-21	15_ACh	nvy
VGlut.2	6.31154837656067e-25	-1.85818062713599	0.118	0.264	1.11821702587525e-20	15_ACh	VGlut
beat-VII.2	6.94747062338929e-25	0.363783428251093	0.646	0.47	1.23088337034588e-20	15_ACh	beat-VII
fz2.2	7.27774516664535e-25	0.265954541453884	0.658	0.472	1.28939811117456e-20	15_ACh	fz2
Eip93F.1	4.74528991000308e-24	-0.594918357832755	0.21	0.393	8.40723013355245e-20	15_ACh	Eip93F
CG32017.2	1.04155494949111e-22	-0.821419601965762	0.806	0.756	1.84532290401339e-18	15_ACh	CG32017
Bx.2	2.97557196847805e-22	0.522685151603161	0.559	0.4	5.27182085655255e-18	15_ACh	Bx
CG33143.1	5.06285498241068e-22	0.383591758260307	0.65	0.462	8.969860172337e-18	15_ACh	CG33143
ey.2	2.26900711976042e-20	-0.495685033758227	0.012	0.121	4.01999991407954e-16	15_ACh	ey
CG14989.2	3.78399736402215e-18	-2.78051552986787	0.469	0.529	6.70410812983804e-14	15_ACh	CG14989
CG34357	9.66603491662661e-18	0.26874123767233	0.502	0.355	1.71253140617874e-13	15_ACh	CG34357
fred.2	3.35232744185395e-17	0.266105629511799	0.505	0.356	5.93931852873265e-13	15_ACh	fred
GstD1.2	5.03020219596038e-16	-0.845906141977005	0.098	0.208	8.912009230583e-12	15_ACh	GstD1
CG34355.2	1.47443537322479e-15	-0.481886981492475	0.3	0.41	2.61225715074235e-11	15_ACh	CG34355
CG14459.2	3.01475695511959e-15	-0.573349719946523	0.071	0.178	5.34124489738537e-11	15_ACh	CG14459
klg.1	4.67163588128771e-15	0.300365598717552	0.752	0.629	8.27673729087743e-11	15_ACh	klg
fkh.2	4.69172202754532e-15	-0.456548304176708	0.044	0.143	8.31232391620205e-11	15_ACh	fkh
SoxN.2	7.11712160412012e-15	-0.626548243958864	0.114	0.231	1.26094043460196e-10	15_ACh	SoxN
CG8861.2	2.92419159556379e-14	0.311080265017776	0.523	0.389	5.18079024986036e-10	15_ACh	CG8861
Fas3.2	4.95804911489693e-14	0.27086588769257	0.412	0.287	8.78417561686289e-10	15_ACh	Fas3
Nplp1.2	7.52725478074429e-14	-0.71256827673288	0.177	0.273	1.33360372950447e-09	15_ACh	Nplp1
CG4577.1	1.45788894950489e-13	0.281457895598829	0.654	0.53	2.58294185183782e-09	15_ACh	CG4577
Gad1.2	6.6806438324528e-13	-1.5410133615407	0.155	0.244	1.18360966779566e-08	15_ACh	Gad1
Pka-C3.2	1.55579776184091e-12	-0.431662486662859	0.028	0.105	2.75640689465354e-08	15_ACh	Pka-C3
CG1552.1	4.09216846132647e-12	-2.1412779960551	0.176	0.271	7.2500948629321e-08	15_ACh	CG1552
cpx.2	7.41971343318577e-12	-0.284153448348354	0.997	0.936	1.31455062895752e-07	15_ACh	cpx
Nep1.2	1.04665367610591e-11	-0.443562973156149	0.046	0.124	1.85435631795683e-07	15_ACh	Nep1
Msr-110.2	3.43871163149437e-11	-1.24528249618719	0.079	0.161	6.09236539751857e-07	15_ACh	Msr-110
CG10433.2	5.65956839184366e-11	-1.01046261003249	0.078	0.158	1.00270573198294e-06	15_ACh	CG10433
CG4829.2	1.3066156814285e-10	-0.744847285302573	0.044	0.115	2.31493100278687e-06	15_ACh	CG4829
prt.2	3.6844669312207e-10	-0.418652264805324	0.044	0.114	6.52777006204372e-06	15_ACh	prt
CG14141	7.1488353423777e-10	-0.810815059436311	0.036	0.101	1.26655915760906e-05	15_ACh	CG14141
CG7607.2	8.04886078177872e-10	-0.856252207515146	0.049	0.118	1.42601666470774e-05	15_ACh	CG7607
CG10804.1	8.41698087786678e-10	-0.425281421865176	0.593	0.573	1.49123650213166e-05	15_ACh	CG10804
CG4409.2	2.6604480229074e-09	-1.34627105184247	0.083	0.155	4.71351576218504e-05	15_ACh	CG4409
Tctp	3.54976422404773e-09	-0.340557706178461	0.696	0.696	6.28911727574535e-05	15_ACh	Tctp
CG33181.2	4.18976914181983e-09	-0.283257132380466	0.663	0.653	7.42301398856218e-05	15_ACh	CG33181
CG31706.1	1.1968802655139e-08	-1.19397780477739	0.079	0.146	0.000212051276641097	15_ACh	CG31706
Obp44a	1.55847039822063e-08	-2.38384495140286	0.353	0.411	0.000276114200452748	15_ACh	Obp44a
GstE2.2	1.77010534526024e-08	-0.62657377619589	0.048	0.108	0.000313609564019756	15_ACh	GstE2
CG7888.1	3.76537224725373e-08	-1.10503767601636	0.054	0.114	0.000667111001045944	15_ACh	CG7888
CG8369	3.79180010049262e-08	-2.00940912883814	0.353	0.407	0.000671793223804278	15_ACh	CG8369
CG15201	5.67189530324109e-08	-1.33870030993208	0.207	0.278	0.00100488969087522	15_ACh	CG15201
Sox102F.2	5.85955470192028e-08	-0.395851080848624	0.044	0.101	0.00103813730653922	15_ACh	Sox102F
mamo.2	7.93730513144297e-08	-0.48297661066258	0.421	0.489	0.00140625235013775	15_ACh	mamo
cv-c.2	1.02301584341056e-07	-0.256543848298104	0.057	0.115	0.00181247716977049	15_ACh	cv-c
CG42458.2	1.03528668557065e-07	-0.377691634527786	0.055	0.117	0.00183421742082551	15_ACh	CG42458
Cyp28d1.2	1.13942354010988e-07	-0.795916850707716	0.054	0.111	0.00201871668601267	15_ACh	Cyp28d1
CG9650.2	1.22035849164339e-07	0.302884053292727	0.18	0.117	0.0021621091396446	15_ACh	CG9650
CAH1.1	1.25323279089316e-07	-1.15759524196354	0.107	0.17	0.00222035253562541	15_ACh	CAH1
eys.1	1.91038424950246e-07	0.256912962884301	0.6	0.488	0.0033846277748435	15_ACh	eys
Got1.2	2.02880557338837e-07	-0.499731375324024	0.177	0.244	0.00359443483437217	15_ACh	Got1
Tsf1.2	2.75698849569944e-07	-1.32504155785583	0.086	0.146	0.00488455651783069	15_ACh	Tsf1
CG9394.2	3.56941046411949e-07	-1.39089360132065	0.07	0.127	0.0063239245192805	15_ACh	CG9394
sr.1	3.68864208758336e-07	0.359368781683141	0.35	0.276	0.00653516718657144	15_ACh	sr
Gs2.1	3.9762527021557e-07	-1.33194211074887	0.144	0.209	0.00704472691240925	15_ACh	Gs2
CG15209.2	1.42431888445148e-06	-1.62975980692439	0.151	0.207	0.0252346576758269	15_ACh	CG15209
CG17896.1	1.73916835371138e-06	-0.317700765145312	0.079	0.135	0.0308128457227045	15_ACh	CG17896
CG9674	1.99382560768084e-06	-0.257026241757896	0.757	0.7	0.0353246082912814	15_ACh	CG9674
CG1358.1	4.84523353976977e-06	-0.453251030067881	0.221	0.275	0.0858430026241011	15_ACh	CG1358
Dop1R2.1	5.90957989747536e-06	-0.448768090817078	0.223	0.275	0.104700027043571	15_ACh	Dop1R2
fru.2	7.21908454498457e-06	-0.46831272569739	0.239	0.295	0.127900520883492	15_ACh	fru
euc	1.05189234384227e-05	-0.896444884097388	0.123	0.174	0.186363766558536	15_ACh	euc
eEF5.2	1.40054166317991e-05	-0.278292069310767	0.732	0.705	0.248133966465585	15_ACh	eEF5
Tet.2	1.44138439133489e-05	-0.282415084228907	0.885	0.825	0.255370072612802	15_ACh	Tet
Fas2.2	1.45556286813409e-05	-0.373877056187037	0.408	0.455	0.257882073347317	15_ACh	Fas2
Corin.1	1.6763835181509e-05	-0.367709373575147	0.523	0.526	0.297004867910795	15_ACh	Corin
glec.1	1.96961770937758e-05	-0.29082781633475	0.573	0.574	0.348957169570426	15_ACh	glec
CG30116.1	2.48218608684299e-05	-0.254109292927418	0.563	0.578	0.439768909005972	15_ACh	CG30116
CG12730.2	2.56680804100907e-05	-0.347430025261717	0.103	0.154	0.454761380625578	15_ACh	CG12730
Mdh1.2	3.30141623865271e-05	-0.469882531093492	0.376	0.404	0.584911915002101	15_ACh	Mdh1
Npc2a.2	5.24129321758561e-05	-0.542812568833996	0.108	0.154	0.928599919359643	15_ACh	Npc2a
myo	9.15152030900447e-05	-0.399711872141651	0.075	0.117	1	15_ACh	myo
lncRNA:CR46006.1	0.000116090425418819	-0.267559087880653	0.205	0.255	1	15_ACh	lncRNA:CR46006
CG9686	0.000120107566630483	-1.20795608243617	0.124	0.168	1	15_ACh	CG9686
CG32204.1	0.000147090719764466	-0.452776328741062	0.273	0.311	1	15_ACh	CG32204
CG31248.1	0.000444930428715342	-0.635266491626168	0.092	0.13	1	15_ACh	CG31248
Invadolysin.2	0.000538236049740823	-0.326689022724168	0.432	0.343	1	15_ACh	Invadolysin
zfh2.2	0.000567114070865807	-0.347599061653648	0.176	0.222	1	15_ACh	zfh2
Pka-R2.2	0.0018616233668383	-0.427553238240236	0.843	0.716	1	15_ACh	Pka-R2
Pka-C1.2	0.00186361041302666	-0.538244439496387	0.923	0.857	1	15_ACh	Pka-C1
CG13631.1	0.00204348446841001	-0.685376729753902	0.077	0.107	1	15_ACh	CG13631
GstD9.2	0.00246527527134143	-0.768973350507637	0.104	0.135	1	15_ACh	GstD9
sNPF.2	0.00312499262266083	-0.996779057183489	0.251	0.274	1	15_ACh	sNPF
GlcAT-P	0.00372184984378597	-0.489275388587416	0.59	0.559	1	15_ACh	GlcAT-P
ab.2	0.00382413065244476	-0.274719076308136	0.42	0.424	1	15_ACh	ab
CG32647.1	0.00397354452546037	-0.287624136845844	0.547	0.527	1	15_ACh	CG32647
hoe1.2	0.00523574823342986	-0.400179217672101	0.089	0.116	1	15_ACh	hoe1
CG10527.2	0.00673873192583508	-0.343831471915393	0.148	0.178	1	15_ACh	CG10527
CG11191	0.007101343199439	-0.25448612672632	0.238	0.26	1	15_ACh	CG11191
MtnA	0.0083838483326273	-1.00129639649921	0.324	0.339	1	15_ACh	MtnA
SoxN.3	0	2.54761144518277	0.987	0.21	0	3_OlfactoryPNs	SoxN
CG42750.2	0	2.13817576236608	0.983	0.598	0	3_OlfactoryPNs	CG42750
Drgx	0	2.05872692213662	0.745	0.044	0	3_OlfactoryPNs	Drgx
acj6.2	0	1.90639454452936	0.863	0.096	0	3_OlfactoryPNs	acj6
Sox102F.3	0	1.89230354491048	0.778	0.083	0	3_OlfactoryPNs	Sox102F
CG14340	0	1.79880244061195	0.55	0.009	0	3_OlfactoryPNs	CG14340
CG43902.2	0	1.68286102596003	0.888	0.363	0	3_OlfactoryPNs	CG43902
CG1688.2	0	1.53389083886294	0.698	0.242	0	3_OlfactoryPNs	CG1688
zld	0	1.47895458525065	0.662	0.183	0	3_OlfactoryPNs	zld
CG17716.1	0	1.46287705521276	0.922	0.541	0	3_OlfactoryPNs	CG17716
nolo.1	0	1.44634555108293	0.896	0.467	0	3_OlfactoryPNs	nolo
dpr1.1	0	1.44473932194325	0.867	0.48	0	3_OlfactoryPNs	dpr1
Lim1.3	0	1.43859471328116	0.848	0.253	0	3_OlfactoryPNs	Lim1
fkh.3	0	1.42565621837438	0.656	0.128	0	3_OlfactoryPNs	fkh
CNMaR.2	0	1.423996999159	0.58	0.148	0	3_OlfactoryPNs	CNMaR
CG42458.3	0	1.415490191845	0.666	0.102	0	3_OlfactoryPNs	CG42458
lncRNA:CR46006.2	0	1.28686250513424	0.611	0.245	0	3_OlfactoryPNs	lncRNA:CR46006
ct.2	0	1.27344873868028	0.933	0.266	0	3_OlfactoryPNs	ct
SiaT.1	0	1.23136775816283	0.444	0.075	0	3_OlfactoryPNs	SiaT
5-HT2A.2	0	1.22007127096122	0.575	0.206	0	3_OlfactoryPNs	5-HT2A
CG3655.2	0	1.2053823392081	0.576	0.227	0	3_OlfactoryPNs	CG3655
robo2.2	0	1.17055250363571	0.493	0.174	0	3_OlfactoryPNs	robo2
Atox1.2	0	1.15421715014901	0.799	0.564	0	3_OlfactoryPNs	Atox1
Nlg2.2	0	1.14783909218167	0.842	0.698	0	3_OlfactoryPNs	Nlg2
CG32647.2	0	1.11628946126936	0.759	0.521	0	3_OlfactoryPNs	CG32647
Scp2.2	0	1.06596360826183	0.584	0.195	0	3_OlfactoryPNs	Scp2
CG9896.2	0	1.04299124295724	0.437	0.097	0	3_OlfactoryPNs	CG9896
mav	0	0.969391105369518	0.308	0.063	0	3_OlfactoryPNs	mav
CG8916	0	0.960456327652996	0.279	0.013	0	3_OlfactoryPNs	CG8916
Frq1.2	0	0.908271075414214	0.924	0.728	0	3_OlfactoryPNs	Frq1
Ten-a.2	0	0.829121100257466	0.996	0.906	0	3_OlfactoryPNs	Ten-a
CG42327	0	0.769578167452229	0.221	0.026	0	3_OlfactoryPNs	CG42327
Nckx30C.1	0	0.755451565666144	0.96	0.863	0	3_OlfactoryPNs	Nckx30C
CG31221.3	0	0.749974579599609	0.996	0.799	0	3_OlfactoryPNs	CG31221
CG9628	0	0.729534405202044	0.194	0.01	0	3_OlfactoryPNs	CG9628
Cyp1.1	0	-0.920223969167466	0.46	0.888	0	3_OlfactoryPNs	Cyp1
14-3-3zeta.1	0	-0.991994556687387	0.91	0.97	0	3_OlfactoryPNs	14-3-3zeta
CG10077.2	0	-1.1578252122047	0.375	0.881	0	3_OlfactoryPNs	CG10077
lncRNA:Hsromega.2	0	-1.28327197752806	0.817	0.949	0	3_OlfactoryPNs	lncRNA:Hsromega
dati.2	0	-1.68171661777685	0.027	0.568	0	3_OlfactoryPNs	dati
CG45263.1	0	-1.71249957385756	0.074	0.689	0	3_OlfactoryPNs	CG45263
jdp.2	0	-1.7460780649622	0.415	0.84	0	3_OlfactoryPNs	jdp
lncRNA:CR31451.2	0	-1.83492219467594	0.954	0.939	0	3_OlfactoryPNs	lncRNA:CR31451
nAChRalpha6.2	0	-2.11871148128685	0.05	0.812	0	3_OlfactoryPNs	nAChRalpha6
bru3.3	0	-2.2856640337952	0.08	0.797	0	3_OlfactoryPNs	bru3
pros.1	0	-2.56922019385443	0.604	0.881	0	3_OlfactoryPNs	pros
Dop2R.1	0	-2.85901910943055	0.097	0.802	0	3_OlfactoryPNs	Dop2R
fne	5.0004521526654e-306	-0.745537208767997	0.678	0.9	8.85930107887729e-302	3_OlfactoryPNs	fne
CG42342.2	7.15378826056894e-305	-1.53948503865382	0.06	0.583	1.267436666125e-300	3_OlfactoryPNs	CG42342
cindr.2	2.31123858862513e-304	0.958316193366366	0.813	0.69	4.09482140746714e-300	3_OlfactoryPNs	cindr
CG42402.1	5.5325383109337e-299	-1.31601231384181	0.096	0.616	9.80199812548124e-295	3_OlfactoryPNs	CG42402
igl.1	9.25499542041265e-298	-1.20329671738675	0.377	0.802	1.63970753863451e-293	3_OlfactoryPNs	igl
CG11319.1	5.73022734513012e-297	-1.24872464537166	0.047	0.56	1.0152243787367e-292	3_OlfactoryPNs	CG11319
mbl.2	5.5731802131588e-296	-1.50105891307013	0.103	0.616	9.87400338365345e-292	3_OlfactoryPNs	mbl
Bacc	5.36763608364845e-291	0.524482085395373	0.979	0.959	9.50984084939996e-287	3_OlfactoryPNs	Bacc
fend.1	1.54354606554083e-289	-0.929255447420166	0.21	0.737	2.73470056431868e-285	3_OlfactoryPNs	fend
Glut4EF	3.79087393747981e-285	0.659391832335225	0.93	0.903	6.71629135503299e-281	3_OlfactoryPNs	Glut4EF
CG13579	9.57302524626196e-283	0.961606015812673	0.318	0.081	1.69605288288023e-278	3_OlfactoryPNs	CG13579
lncRNA:CR44024.2	2.28445081399321e-267	-1.05847711750719	0.021	0.496	4.04736150715178e-263	3_OlfactoryPNs	lncRNA:CR44024
pre-rRNA:CR45856	4.92204803710194e-267	-0.73577790036453	0.683	0.919	8.7203925073335e-263	3_OlfactoryPNs	pre-rRNA:CR45856
Syx1A.1	1.14128800194697e-266	0.552193204387043	0.951	0.906	2.02201995304945e-262	3_OlfactoryPNs	Syx1A
eys.2	2.36482423489192e-263	-1.317681486193	0.03	0.501	4.18975909695802e-259	3_OlfactoryPNs	eys
nAChRalpha5	1.12867103053481e-253	0.621543738729335	0.938	0.863	1.99966646479853e-249	3_OlfactoryPNs	nAChRalpha5
lola.1	2.99294581980661e-252	0.550674745740276	0.94	0.924	5.30260210895137e-248	3_OlfactoryPNs	lola
rdgA.2	7.38430012372589e-243	-1.27572304436495	0.067	0.52	1.30827645292052e-238	3_OlfactoryPNs	rdgA
CG18467.2	4.65466704860497e-240	-0.99270682678045	0.05	0.508	8.24667361001343e-236	3_OlfactoryPNs	CG18467
Octbeta2R	1.06898125293874e-237	0.883035443021242	0.723	0.5	1.89391408583157e-233	3_OlfactoryPNs	Octbeta2R
5.8SrRNA-Psi:CR45863	9.68651782599708e-236	-0.832856100908056	0.343	0.788	1.7161603632319e-231	3_OlfactoryPNs	5.8SrRNA-Psi:CR45863
tutl.2	4.43995001830156e-232	0.641795615800011	0.889	0.81	7.86625944742487e-228	3_OlfactoryPNs	tutl
CG13739.2	2.60696366888986e-231	-1.1620354793511	0.065	0.511	4.61875753217217e-227	3_OlfactoryPNs	CG13739
Abl	2.68566458956526e-230	0.774111526367335	0.796	0.759	4.75819195333277e-226	3_OlfactoryPNs	Abl
7B2.3	1.81660280534953e-229	-0.669350563831784	0.785	0.898	3.21847519023777e-225	3_OlfactoryPNs	7B2
mGluR.2	1.52642551484093e-226	-1.14794897914971	0.047	0.477	2.70436808464368e-222	3_OlfactoryPNs	mGluR
unc-13-4A.1	5.47942931411229e-225	-0.970452891040033	0.054	0.491	9.70790491581275e-221	3_OlfactoryPNs	unc-13-4A
CG31140	1.74472034771091e-224	-0.67499642494507	0.389	0.82	3.09112104003941e-220	3_OlfactoryPNs	CG31140
DOR	2.18067635157311e-224	0.655342830244566	0.857	0.834	3.86350429208209e-220	3_OlfactoryPNs	DOR
Lgr4	1.3150260211731e-222	0.486995605373661	0.123	0.016	2.32983160171239e-218	3_OlfactoryPNs	Lgr4
Sytalpha.1	2.76934675462765e-222	0.979603069886909	0.634	0.388	4.90645164517381e-218	3_OlfactoryPNs	Sytalpha
Eip75B.1	2.70474168759814e-217	0.637081042670551	0.891	0.876	4.79199084791762e-213	3_OlfactoryPNs	Eip75B
Sytbeta.2	2.95182650469266e-217	-0.952678229085229	0.027	0.444	5.22975101836398e-213	3_OlfactoryPNs	Sytbeta
Df31.2	9.06466224853156e-217	-0.728313185001404	0.253	0.72	1.60598621057234e-212	3_OlfactoryPNs	Df31
2mit	1.41689752583647e-214	1.11147945043443	0.628	0.423	2.51031734652447e-210	3_OlfactoryPNs	2mit
CG7971.2	3.49601116366316e-213	0.516180402517546	0.931	0.895	6.19388297866202e-209	3_OlfactoryPNs	CG7971
bab2.3	1.46325424573622e-212	0.906199438800113	0.437	0.178	2.59244754717087e-208	3_OlfactoryPNs	bab2
RpL34b	3.673382720795e-211	0.608574192294567	0.847	0.842	6.5081321664325e-207	3_OlfactoryPNs	RpL34b
Pdp1.2	5.21231682269607e-209	0.485465658031121	0.942	0.92	9.23466171477063e-205	3_OlfactoryPNs	Pdp1
Fas3.3	8.6724838032405e-208	0.892194992124409	0.549	0.281	1.53650395542012e-203	3_OlfactoryPNs	Fas3
GluClalpha.2	3.82527585878571e-206	0.620297454507918	0.882	0.795	6.77724123901065e-202	3_OlfactoryPNs	GluClalpha
hwt	9.96100545847482e-206	0.819980626398907	0.742	0.674	1.76479133707798e-201	3_OlfactoryPNs	hwt
beat-Ib.2	1.42676886087018e-203	-1.03401668170704	0.052	0.459	2.52780639080369e-199	3_OlfactoryPNs	beat-Ib
CG43324.2	2.69235319885159e-202	-0.681599800681151	0.213	0.672	4.77004216240536e-198	3_OlfactoryPNs	CG43324
beat-IIIb.1	2.58638602829179e-201	1.12095283482385	0.642	0.454	4.58230012632456e-197	3_OlfactoryPNs	beat-IIIb
Tet.3	9.14755754254793e-200	0.599802650177179	0.864	0.825	1.62067276981322e-195	3_OlfactoryPNs	Tet
CG5758.1	1.0608223897731e-199	-0.985491120308767	0.095	0.521	1.879459027961e-195	3_OlfactoryPNs	CG5758
CG2993.1	2.42229675256611e-199	0.859623735411121	0.712	0.6	4.29158315652138e-195	3_OlfactoryPNs	CG2993
CG43222.2	3.59406635583512e-196	-0.643128463440319	0.075	0.499	6.36760736263309e-192	3_OlfactoryPNs	CG43222
CG31324.1	5.92065392946269e-193	1.02368488356641	0.537	0.303	1.0489622566829e-188	3_OlfactoryPNs	CG31324
Hs3st-A.1	2.57653068993414e-192	0.63357923200304	0.852	0.736	4.56483942335631e-188	3_OlfactoryPNs	Hs3st-A
Pvf3.3	1.16627339462456e-191	0.581440765746139	0.788	0.498	2.06628657325634e-187	3_OlfactoryPNs	Pvf3
sm.3	2.11506566263898e-189	-0.72437183463364	0.759	0.888	3.74726183449749e-185	3_OlfactoryPNs	sm
NetB.1	3.58429042590954e-185	-0.902186018071723	0.025	0.4	6.35028734758394e-181	3_OlfactoryPNs	NetB
Syt1.1	7.38759664730662e-185	0.457017219574627	0.971	0.903	1.30886049800331e-180	3_OlfactoryPNs	Syt1
mspo.1	1.65226609957283e-181	-0.766981285767914	0.162	0.582	2.92731984861318e-177	3_OlfactoryPNs	mspo
lncRNA:CR43126.2	2.32132375335072e-180	0.608932354841928	0.194	0.045	4.11268929381148e-176	3_OlfactoryPNs	lncRNA:CR43126
Rab27.2	6.5514246966284e-179	-0.83681388700962	0.045	0.421	1.16071591350165e-174	3_OlfactoryPNs	Rab27
miple1	1.20046294616035e-178	-0.418791706291196	0.918	0.91	2.12686020171229e-174	3_OlfactoryPNs	miple1
msi.1	5.81821195690927e-178	0.610289975110258	0.797	0.677	1.03081261240561e-173	3_OlfactoryPNs	msi
Pka-R1.2	6.42018358318831e-178	-0.728460016911715	0.275	0.701	1.13746392543347e-173	3_OlfactoryPNs	Pka-R1
beat-IIIc.2	2.01439846607839e-174	-1.03392390594745	0.015	0.369	3.56890976235109e-170	3_OlfactoryPNs	beat-IIIc
beat-Ic.2	1.335046104524e-172	-1.05824916932143	0.044	0.404	2.36530118338517e-168	3_OlfactoryPNs	beat-Ic
rdgB	1.35580311290345e-172	-0.538178865045936	0.262	0.719	2.40207637513104e-168	3_OlfactoryPNs	rdgB
RpL21	1.95870102047128e-172	0.42902126075274	0.928	0.933	3.47023059796896e-168	3_OlfactoryPNs	RpL21
ssp6	4.81024514887881e-172	0.99242434355014	0.351	0.143	8.5223113302686e-168	3_OlfactoryPNs	ssp6
cmpy.1	5.23720964287224e-172	-0.685749825758243	0.163	0.572	9.27876432427675e-168	3_OlfactoryPNs	cmpy
tna	6.06168118401743e-172	0.651092218419323	0.798	0.743	1.07394805537237e-167	3_OlfactoryPNs	tna
fax.2	5.27565911851305e-171	-0.62802685866901	0.356	0.768	9.34688526026956e-167	3_OlfactoryPNs	fax
luna.2	6.25073774975267e-171	-0.827465779587751	0.024	0.377	1.10744320712368e-166	3_OlfactoryPNs	luna
DIP-gamma.2	4.53731430176873e-170	-0.804932085233793	0.011	0.357	8.03875974844365e-166	3_OlfactoryPNs	DIP-gamma
spab.3	2.05036830969984e-168	-1.54331712243601	0.101	0.467	3.6326375342952e-164	3_OlfactoryPNs	spab
SK	1.83006996651824e-167	-0.585913796018651	0.28	0.705	3.24233495968037e-163	3_OlfactoryPNs	SK
GluRIA.2	3.59132958103339e-167	-0.741894168054719	0.128	0.518	6.36275861871687e-163	3_OlfactoryPNs	GluRIA
Galphaq	1.33659014826654e-164	-0.517567442957214	0.146	0.559	2.36803676568382e-160	3_OlfactoryPNs	Galphaq
cpo.2	3.61910535565289e-164	0.464829188795739	0.92	0.863	6.41196895861022e-160	3_OlfactoryPNs	cpo
CG17841.2	4.25835994875902e-164	-0.646912373054173	0.221	0.655	7.54453632121635e-160	3_OlfactoryPNs	CG17841
CG9328	4.46527675322784e-164	0.657104789120256	0.752	0.734	7.91113082369377e-160	3_OlfactoryPNs	CG9328
CG13375.2	1.71563522161984e-163	-0.605565430576881	0.046	0.404	3.03959092214387e-159	3_OlfactoryPNs	CG13375
toy.2	3.64825744933631e-161	-1.31445258026518	0.029	0.361	6.46361772298914e-157	3_OlfactoryPNs	toy
caps.2	6.6553439503147e-161	-0.686423219322518	0.014	0.348	1.17912728767726e-156	3_OlfactoryPNs	caps
Calr.2	8.32333452431325e-161	-0.522773913462327	0.088	0.47	1.47464517767258e-156	3_OlfactoryPNs	Calr
Act5C.2	5.4454214928498e-159	-0.600039482474347	0.456	0.815	9.64765325888199e-155	3_OlfactoryPNs	Act5C
dpr10.1	7.15328182759462e-158	0.933427380949059	0.523	0.324	1.26734694139494e-153	3_OlfactoryPNs	dpr10
nrv3.2	2.34268424415986e-157	0.279143069236054	1	0.94	4.15053367537802e-153	3_OlfactoryPNs	nrv3
Argk.1	3.4967286455943e-157	0.403227346405389	0.962	0.937	6.19515414139942e-153	3_OlfactoryPNs	Argk
gpp	1.3259502749597e-156	0.735806591906235	0.702	0.669	2.34918610214609e-152	3_OlfactoryPNs	gpp
Ppcs.1	7.40099033274731e-156	-0.671344286516249	0.09	0.457	1.31123345725284e-151	3_OlfactoryPNs	Ppcs
CG11486	8.84191640165481e-155	-0.51273819533868	0.369	0.788	1.56652232888118e-150	3_OlfactoryPNs	CG11486
CG32432.1	3.5944147340649e-154	0.812478051667601	0.641	0.52	6.36822458434278e-150	3_OlfactoryPNs	CG32432
CG9821	7.19971510305866e-154	0.312125479309076	0.987	0.973	1.2755735248089e-149	3_OlfactoryPNs	CG9821
CG42795.1	1.28541842562804e-152	0.859385029910221	0.642	0.535	2.27737582468519e-148	3_OlfactoryPNs	CG42795
ssx.2	7.88640510807601e-152	-0.540867888991419	0.146	0.534	1.39723439299783e-147	3_OlfactoryPNs	ssx
CG42361.1	1.19552606070368e-151	-0.451114644491778	0.136	0.534	2.11811352174872e-147	3_OlfactoryPNs	CG42361
lncRNA:CR34335.3	1.20134494074721e-150	-0.418511006199822	0.999	0.999	2.12842283152182e-146	3_OlfactoryPNs	lncRNA:CR34335
trv.2	2.063079190279e-150	0.465707428841396	0.92	0.749	3.65515740141731e-146	3_OlfactoryPNs	trv
Bx.3	1.81038338584183e-149	-1.11008118607041	0.075	0.41	3.20745624469596e-145	3_OlfactoryPNs	Bx
CG42541.1	1.19253035307655e-148	-0.993179370351915	0.296	0.643	2.11280602654573e-144	3_OlfactoryPNs	CG42541
Hk.2	3.07914850423945e-147	0.527814804624783	0.85	0.811	5.45532740496103e-143	3_OlfactoryPNs	Hk
CanB	2.29613605057266e-145	-0.512433605633179	0.499	0.827	4.06806424079959e-141	3_OlfactoryPNs	CanB
RhoGAP93B.1	1.71422118081189e-144	0.674500416417652	0.721	0.7	3.03708566604443e-140	3_OlfactoryPNs	RhoGAP93B
GlyT	5.97253586871349e-144	-0.555468050980427	0.021	0.334	1.05815417985997e-139	3_OlfactoryPNs	GlyT
NaCP60E.2	6.10518300664012e-144	0.509489041619222	0.848	0.821	1.08165527328643e-139	3_OlfactoryPNs	NaCP60E
hth.3	1.54640206538319e-143	-1.10091303505389	0.23	0.595	2.7397605392394e-139	3_OlfactoryPNs	hth
RpL40	6.38288683841018e-143	0.498198172963461	0.846	0.851	1.13085606116113e-138	3_OlfactoryPNs	RpL40
sca.2	2.32591873727747e-142	-0.738441048807964	0.008	0.309	4.12083022683449e-138	3_OlfactoryPNs	sca
DIP-delta.2	5.0996794700087e-142	-0.972945057644431	0.014	0.318	9.03510211701441e-138	3_OlfactoryPNs	DIP-delta
CG17691.2	1.48514838249584e-140	-0.53124452893306	0.03	0.346	2.63123738926787e-136	3_OlfactoryPNs	CG17691
Hsp83.1	3.26029994623776e-140	-0.529594873060032	0.192	0.582	5.77627341474943e-136	3_OlfactoryPNs	Hsp83
Pcd.2	3.73768118429167e-140	-0.556810663819908	0.075	0.417	6.62204975420955e-136	3_OlfactoryPNs	Pcd
Dscam1.1	1.11868750902279e-139	-0.542829800983216	0.105	0.464	1.98197865973567e-135	3_OlfactoryPNs	Dscam1
smal.2	2.05537766760303e-139	-0.546140181521767	0.053	0.384	3.6415126136923e-135	3_OlfactoryPNs	smal
CG15651	2.44298162062214e-139	-0.410990192637283	0.068	0.412	4.32823053725625e-135	3_OlfactoryPNs	CG15651
ps.1	1.69116950847582e-138	0.3979476475301	0.948	0.944	2.99624501816661e-134	3_OlfactoryPNs	ps
Stat92E	1.94912308517114e-137	-0.481107874146831	0.108	0.462	3.45326136999771e-133	3_OlfactoryPNs	Stat92E
CG44153.2	3.88335753010534e-137	-0.747875491046155	0.02	0.32	6.88014453608763e-133	3_OlfactoryPNs	CG44153
cora.2	4.69582926806072e-137	-0.516436139933225	0.102	0.453	8.31960071422318e-133	3_OlfactoryPNs	cora
brat.1	6.5457901027304e-137	-0.459637943270306	0.244	0.647	1.15971763250075e-132	3_OlfactoryPNs	brat
Nep3.1	1.54239765837003e-136	-0.480272432511085	0.097	0.449	2.73266593133419e-132	3_OlfactoryPNs	Nep3
His4r	2.50757868346235e-136	-0.359925905730643	0.92	0.957	4.44267715349024e-132	3_OlfactoryPNs	His4r
CG12502.2	3.31335498317172e-136	-0.534267886125909	0.026	0.331	5.87027102368534e-132	3_OlfactoryPNs	CG12502
Calx.2	1.00670004524374e-135	-0.624077008907328	0.119	0.47	1.78357047015834e-131	3_OlfactoryPNs	Calx
Gbeta5.1	1.35016598436529e-135	-0.446317548405269	0.215	0.615	2.39208907449998e-131	3_OlfactoryPNs	Gbeta5
prim.3	2.13620292873802e-135	-0.495990554575071	0.021	0.323	3.78471072884514e-131	3_OlfactoryPNs	prim
Nmdar1	1.2168794633939e-134	-0.481332864880224	0.018	0.316	2.15594534529496e-130	3_OlfactoryPNs	Nmdar1
ctp.2	4.59450826303972e-134	-0.412197325202294	0.835	0.927	8.14009028962747e-130	3_OlfactoryPNs	ctp
CG2852.2	5.08574608473981e-132	-0.636333081463764	0.357	0.78	9.01041633833351e-128	3_OlfactoryPNs	CG2852
CG8726.2	3.52201588862564e-131	-0.438606890048408	0.185	0.568	6.23995554987804e-127	3_OlfactoryPNs	CG8726
CG9919	3.13465079917993e-130	-0.399009267092229	0.218	0.622	5.55366082090708e-126	3_OlfactoryPNs	CG9919
AANAT1	9.54473274134606e-130	-0.749278607209066	0.044	0.347	1.69104029978428e-125	3_OlfactoryPNs	AANAT1
Dscam4.1	1.50652488215053e-129	-0.618059110892963	0.091	0.418	2.66911013370609e-125	3_OlfactoryPNs	Dscam4
Ric	2.61861921508695e-129	-0.481398215231529	0.458	0.795	4.63940766336954e-125	3_OlfactoryPNs	Ric
His3.3B	3.14324062731779e-129	0.395949328949349	0.928	0.916	5.56887941941892e-125	3_OlfactoryPNs	His3.3B
nrm.1	3.54159352018316e-129	-0.467324747911681	0.129	0.482	6.2746412397085e-125	3_OlfactoryPNs	nrm
Ddc.2	2.74235554673302e-128	-0.754147361444671	0.39	0.693	4.85863132214689e-124	3_OlfactoryPNs	Ddc
CG11360	3.41415596551624e-128	-0.399754693739005	0.192	0.58	6.04886012410512e-124	3_OlfactoryPNs	CG11360
sn	1.98808326885037e-127	-0.422526541373037	0.057	0.369	3.5222871274222e-123	3_OlfactoryPNs	sn
CadN2.1	6.45235938914367e-127	-0.539622441635381	0.013	0.293	1.14316451297458e-122	3_OlfactoryPNs	CadN2
inaE.2	9.04565298710623e-127	0.702424750334834	0.682	0.638	1.60261833972561e-122	3_OlfactoryPNs	inaE
CG12594.2	2.24671139012973e-126	-0.979102629329259	0.018	0.298	3.98049856989284e-122	3_OlfactoryPNs	CG12594
CG42613.2	4.80052396948404e-126	-0.760438665111639	0.345	0.748	8.50508831673488e-122	3_OlfactoryPNs	CG42613
Dop1R2.2	5.35228994014048e-126	-0.930307566061581	0.008	0.282	9.48265208694688e-122	3_OlfactoryPNs	Dop1R2
CG10804.2	9.50756287313093e-126	-0.568917419849696	0.224	0.582	1.68445491423261e-121	3_OlfactoryPNs	CG10804
CG2082.2	1.07390745515809e-125	0.723383573459034	0.607	0.464	1.90264183830359e-121	3_OlfactoryPNs	CG2082
CG31814.2	4.86632595653957e-125	-0.939039954473683	0.011	0.286	8.62166969720116e-121	3_OlfactoryPNs	CG31814
Octbeta1R.2	6.35341410780577e-125	-0.857641275734579	0.022	0.303	1.12563437747995e-120	3_OlfactoryPNs	Octbeta1R
Jafrac1.1	6.82683888094213e-125	-0.400551782753761	0.167	0.543	1.20951104453652e-120	3_OlfactoryPNs	Jafrac1
Moe.1	1.41962737354699e-124	-0.439519614188855	0.097	0.428	2.5151538177132e-120	3_OlfactoryPNs	Moe
sif.2	2.91482388090238e-124	0.467810529794085	0.859	0.828	5.16419346979475e-120	3_OlfactoryPNs	sif
CG11030.3	3.68953949692154e-124	-0.499047326353817	0.114	0.447	6.5367571266959e-120	3_OlfactoryPNs	CG11030
CG1275.1	4.09062433373663e-124	-0.492832760704993	0.088	0.41	7.24735913208119e-120	3_OlfactoryPNs	CG1275
Ih.2	1.40208177142631e-123	0.425939044033875	0.891	0.861	2.48406827443599e-119	3_OlfactoryPNs	Ih
Rho1.1	1.9303530270685e-123	-0.37980917766528	0.205	0.598	3.42000645805726e-119	3_OlfactoryPNs	Rho1
CG11317.2	6.30637563455474e-123	-0.59790182652313	0.012	0.286	1.11730057117406e-118	3_OlfactoryPNs	CG11317
Toll-6.1	1.66424974602985e-122	-0.524700904781624	0.125	0.458	2.94855127504109e-118	3_OlfactoryPNs	Toll-6
CG12163.2	7.13652131119962e-122	-0.470295409158794	0.076	0.389	1.26437748070524e-117	3_OlfactoryPNs	CG12163
Myo81F.3	8.38970466315021e-122	-0.654777703735159	0.012	0.283	1.48640397517032e-117	3_OlfactoryPNs	Myo81F
mgl.1	9.82828962772123e-121	-0.832367076566186	0.052	0.344	1.74127807334337e-116	3_OlfactoryPNs	mgl
RpS26	3.35360376520783e-120	0.389446579194781	0.884	0.904	5.9415797908187e-116	3_OlfactoryPNs	RpS26
lncRNA:CR45758.2	6.58421096841208e-120	-0.493261253387542	0.163	0.513	1.16652465727357e-115	3_OlfactoryPNs	lncRNA:CR45758
OtopLc.1	1.94783218080456e-119	-0.40202750642552	0.151	0.503	3.45097427473143e-115	3_OlfactoryPNs	OtopLc
RpL15	2.08277210107258e-119	0.403287450639119	0.901	0.911	3.69004733147029e-115	3_OlfactoryPNs	RpL15
RpS20.1	2.13926794803141e-118	-0.455276416765634	0.409	0.79	3.79014102352726e-114	3_OlfactoryPNs	RpS20
Eip93F.2	3.43317749928486e-118	0.43778010532446	0.639	0.385	6.08256057548298e-114	3_OlfactoryPNs	Eip93F
TfAP-2.3	4.75639303867701e-118	0.709711420604184	0.268	0.103	8.42690154662407e-114	3_OlfactoryPNs	TfAP-2
CG13743.2	2.02101832242137e-117	-0.455151448126656	0.044	0.333	3.58063816183394e-113	3_OlfactoryPNs	CG13743
lncRNA:CR45312.2	3.8222337631741e-116	-0.611526273070708	0.03	0.303	6.77185155821555e-112	3_OlfactoryPNs	lncRNA:CR45312
Pgi.1	2.03763990109785e-115	-0.387444607620506	0.096	0.414	3.61008661277507e-111	3_OlfactoryPNs	Pgi
CG32683	2.04409581743342e-115	-0.613780887454453	0.045	0.324	3.6215245597468e-111	3_OlfactoryPNs	CG32683
CG42748	4.75789626956251e-115	-0.356441885500817	0.18	0.543	8.42956482078391e-111	3_OlfactoryPNs	CG42748
CG5532	7.26117138891485e-115	-0.309915141371278	0.133	0.477	1.28646173497404e-110	3_OlfactoryPNs	CG5532
pnut	1.01713072990006e-114	-0.340217426977325	0.109	0.435	1.80205051416394e-110	3_OlfactoryPNs	pnut
Rac1.2	1.94335713591288e-114	-0.349813581208494	0.122	0.456	3.44304583769684e-110	3_OlfactoryPNs	Rac1
beat-Ia.2	2.2762403790059e-114	-0.748687843219288	0.013	0.272	4.03281507948474e-110	3_OlfactoryPNs	beat-Ia
Rgk3.2	2.27936098804493e-114	-0.659737965676614	0.017	0.279	4.03834386251921e-110	3_OlfactoryPNs	Rgk3
trn.2	3.08076070985713e-114	-0.750737424124948	0.006	0.259	5.45818374965388e-110	3_OlfactoryPNs	trn
dpr19	4.62181005065754e-114	-0.33404685612403	0.243	0.636	8.18846086674996e-110	3_OlfactoryPNs	dpr19
beat-Va.3	1.11430450532081e-113	-0.533108459356579	0.008	0.263	1.97421329207688e-109	3_OlfactoryPNs	beat-Va
Spn.1	1.5590004488297e-113	-0.443115037893074	0.506	0.831	2.76208109519159e-109	3_OlfactoryPNs	Spn
fwe	2.29868489522074e-113	-0.396060013159537	0.323	0.715	4.07258002886259e-109	3_OlfactoryPNs	fwe
Cadps.2	5.69857459993065e-113	0.420614259025506	0.87	0.868	1.00961646186971e-108	3_OlfactoryPNs	Cadps
CG12237.2	9.90801658898022e-113	-0.394550531802133	0.07	0.369	1.75540329906962e-108	3_OlfactoryPNs	CG12237
Tsp97E	1.29051641709283e-112	-0.355166139674008	0.197	0.562	2.28640793616337e-108	3_OlfactoryPNs	Tsp97E
CG32052.3	2.35175793392402e-112	-0.526893021929488	0.095	0.399	4.16660953153319e-108	3_OlfactoryPNs	CG32052
mir-9381	1.66413091419177e-111	-0.460832145823898	0.06	0.343	2.94834074067355e-107	3_OlfactoryPNs	mir-9381
cic.1	1.83101617121902e-110	0.630052147554809	0.697	0.716	3.24401135054874e-106	3_OlfactoryPNs	cic
rad.2	2.02558530648038e-110	0.402108598256123	0.833	0.643	3.58872948749129e-106	3_OlfactoryPNs	rad
Snap25.2	5.10535387576069e-110	0.326009141039946	0.961	0.906	9.04515546168522e-106	3_OlfactoryPNs	Snap25
dpr9.2	7.07800132082976e-110	0.559385267030784	0.721	0.63	1.25400949401141e-105	3_OlfactoryPNs	dpr9
Hsp67Ba.3	1.28969619601856e-109	-0.48861421348319	0.023	0.283	2.28495475048608e-105	3_OlfactoryPNs	Hsp67Ba
Cds	2.6669113232134e-109	-0.313831707916484	0.18	0.539	4.72496679133717e-105	3_OlfactoryPNs	Cds
Sh	3.50423903910933e-109	0.300296835633161	0.989	0.908	6.20846030559001e-105	3_OlfactoryPNs	Sh
NK7.1.2	3.60819634799357e-109	-0.4453577104846	0.075	0.366	6.3926414697402e-105	3_OlfactoryPNs	NK7.1
Rm62	5.16701834848689e-109	-0.402231587645044	0.492	0.844	9.15440640801423e-105	3_OlfactoryPNs	Rm62
Mkp3.1	9.01709552481676e-109	0.542501537741503	0.799	0.823	1.59755881413179e-104	3_OlfactoryPNs	Mkp3
Cirl	5.06207749867562e-108	-0.38503205992648	0.308	0.698	8.96848270440359e-104	3_OlfactoryPNs	Cirl
Imp.2	1.40749247691319e-107	-0.937977971461105	0.021	0.27	2.4936544213471e-103	3_OlfactoryPNs	Imp
kek1.1	4.9715081721929e-107	1.01960355068813	0.65	0.649	8.80802102867417e-103	3_OlfactoryPNs	kek1
eEF1alpha2.1	1.2894738977406e-106	-0.435613463573863	0.549	0.822	2.28456090462702e-102	3_OlfactoryPNs	eEF1alpha2
kuz.1	1.22599794497611e-105	-0.367178529670959	0.231	0.597	2.17210055911417e-101	3_OlfactoryPNs	kuz
CG10384.1	2.12962697631294e-105	-0.575839560848999	0.061	0.33	3.77306011393363e-101	3_OlfactoryPNs	CG10384
para.1	4.15365060555287e-105	0.376345245645958	0.925	0.881	7.35902277785802e-101	3_OlfactoryPNs	para
CaMKI	1.93100673582018e-104	0.523960931244642	0.744	0.781	3.42116463385262e-100	3_OlfactoryPNs	CaMKI
Ggamma30A.1	2.35834031954652e-104	0.252429680670607	0.99	0.891	4.17827154414058e-100	3_OlfactoryPNs	Ggamma30A
Cad87A.2	5.73145458383803e-104	-0.600875243992585	0.016	0.257	1.01544180861858e-99	3_OlfactoryPNs	Cad87A
pan.1	7.64156257400907e-104	0.360656510938592	0.917	0.908	1.35385564123719e-99	3_OlfactoryPNs	pan
CG13108	1.16332530422823e-103	-0.284465877208122	0.144	0.474	2.06106344150116e-99	3_OlfactoryPNs	CG13108
pdm3.2	1.8424776707656e-103	-0.770914890582076	0.035	0.284	3.26431768929541e-99	3_OlfactoryPNs	pdm3
Rlip.1	2.01961588470354e-103	-0.321254140303008	0.203	0.557	3.57815346292927e-99	3_OlfactoryPNs	Rlip
CG6123.2	2.94424906335959e-103	-0.621146275580743	0.132	0.427	5.21632606555419e-99	3_OlfactoryPNs	CG6123
gprs.2	7.9271829048527e-103	-0.319760154639055	0.106	0.41	1.40445899525275e-98	3_OlfactoryPNs	gprs
qvr	1.10071016427468e-102	0.352824344736183	0.928	0.882	1.95012819804546e-98	3_OlfactoryPNs	qvr
CG42817.2	4.66699233367849e-102	-0.499253603753689	0.104	0.394	8.26851031757819e-98	3_OlfactoryPNs	CG42817
CG9391	1.04687872661324e-101	-0.328631759932112	0.049	0.312	1.85475503994067e-97	3_OlfactoryPNs	CG9391
GlcAT-P.1	1.86929500690481e-101	-0.662037372784578	0.23	0.568	3.31182996373325e-97	3_OlfactoryPNs	GlcAT-P
Dop1R1.2	2.37620464100681e-101	-0.659255944399301	0.17	0.464	4.20992176247176e-97	3_OlfactoryPNs	Dop1R1
VAChT.3	2.70544937066909e-101	0.48165237835243	0.771	0.588	4.79324465001442e-97	3_OlfactoryPNs	VAChT
pHCl-1.2	8.36471740396109e-101	0.646310379479973	0.618	0.522	1.48197698245979e-96	3_OlfactoryPNs	pHCl-1
sNPF.3	1.85181164832857e-100	-2.14283267986866	0.041	0.28	3.28085469734372e-96	3_OlfactoryPNs	sNPF
B4.2	2.97824147417537e-100	-0.341555961358668	0.22	0.57	5.27655041979651e-96	3_OlfactoryPNs	B4
CG4238	3.30666631273648e-100	-0.364265506041783	0.052	0.314	5.85842070627523e-96	3_OlfactoryPNs	CG4238
side-VIII.2	1.09629138718068e-99	-0.558410863854903	0.062	0.325	1.94229945066801e-95	3_OlfactoryPNs	side-VIII
CG2918	3.47161979388056e-99	-0.287702383783554	0.074	0.354	6.1506687888182e-95	3_OlfactoryPNs	CG2918
Rbp9.1	3.85459333083094e-99	-0.406216681611358	0.354	0.704	6.82918300423318e-95	3_OlfactoryPNs	Rbp9
Nf1	9.63821624877252e-99	-0.291188296052289	0.131	0.441	1.70760277279503e-94	3_OlfactoryPNs	Nf1
CG5734	1.06436505601357e-98	-0.281728762913887	0.091	0.381	1.88573556973923e-94	3_OlfactoryPNs	CG5734
Fer2LCH.2	1.41526714188101e-98	-0.352220021148567	0.733	0.917	2.50742879527059e-94	3_OlfactoryPNs	Fer2LCH
Octalpha2R	3.97431855474547e-97	0.514438708231651	0.631	0.471	7.04130018344256e-93	3_OlfactoryPNs	Octalpha2R
CG42540.1	4.69173878521375e-97	0.433213826965542	0.858	0.835	8.31235360576321e-93	3_OlfactoryPNs	CG42540
corto.1	8.18334630271742e-97	-0.357619131397927	0.295	0.665	1.44984346445244e-92	3_OlfactoryPNs	corto
CG11151.2	2.36996433037933e-96	-0.33288455279831	0.146	0.462	4.19886580413306e-92	3_OlfactoryPNs	CG11151
Invadolysin.3	3.30835355676017e-96	-0.727183070784625	0.082	0.351	5.861409996512e-92	3_OlfactoryPNs	Invadolysin
CG30158.1	7.02314293299405e-96	-0.634340397657335	0.057	0.305	1.24429023343856e-91	3_OlfactoryPNs	CG30158
Drl-2.3	7.13563099583819e-96	-0.49491683520115	0.049	0.296	1.26421974353265e-91	3_OlfactoryPNs	Drl-2
OtopLa.1	1.27131485070107e-95	-0.411914370732933	0.474	0.796	2.25238852098709e-91	3_OlfactoryPNs	OtopLa
E2f1	1.72385366119476e-95	-0.290658045265796	0.105	0.394	3.05415153153876e-91	3_OlfactoryPNs	E2f1
alpha-Man-IIb	1.27291652688458e-94	-0.293720071884842	0.127	0.424	2.25522621068142e-90	3_OlfactoryPNs	alpha-Man-IIb
tok.2	1.29501202766635e-94	-0.495856021250176	0.01	0.232	2.29437280941647e-90	3_OlfactoryPNs	tok
beat-Vb.2	3.49429159877327e-94	-0.441736813895162	0.009	0.23	6.19083642554661e-90	3_OlfactoryPNs	beat-Vb
Ran.2	1.26936360371738e-93	-0.294297086716242	0.177	0.504	2.24893149670609e-89	3_OlfactoryPNs	Ran
tsr.2	1.5468619111653e-93	-0.312611572054493	0.165	0.487	2.74057524801156e-89	3_OlfactoryPNs	tsr
Mgat2	1.71212848468858e-93	-0.268232235026682	0.182	0.512	3.03337803632275e-89	3_OlfactoryPNs	Mgat2
PVRAP.1	1.73937922609294e-93	-0.545425768239001	0.07	0.322	3.08165817486887e-89	3_OlfactoryPNs	PVRAP
Dak1	2.89257969048255e-93	-0.353427097777107	0.253	0.596	5.12478343762793e-89	3_OlfactoryPNs	Dak1
nkd.1	3.85303391835707e-93	-0.382158478470048	0.113	0.395	6.82642019315322e-89	3_OlfactoryPNs	nkd
ftz-f1.2	5.5732987740836e-93	0.667898958915606	0.636	0.608	9.87421343804392e-89	3_OlfactoryPNs	ftz-f1
CG43759.2	6.0662200859894e-93	-0.476680912099725	0.046	0.29	1.07475221263474e-88	3_OlfactoryPNs	CG43759
CG8613.1	1.137385056979e-92	-0.316750646276106	0.078	0.345	2.0151051054497e-88	3_OlfactoryPNs	CG8613
lncRNA:CR45333.3	2.21221141423825e-92	-0.467998897810923	0.024	0.252	3.91937496260592e-88	3_OlfactoryPNs	lncRNA:CR45333
Pde8.2	2.6377095948309e-92	-0.415678248957626	0.044	0.284	4.67323008916191e-88	3_OlfactoryPNs	Pde8
Rbp6.2	2.64961702997357e-92	0.274043281200035	0.951	0.881	4.69432649200418e-88	3_OlfactoryPNs	Rbp6
FASN1.1	3.87497021140553e-92	-0.348982641807727	0.037	0.275	6.86528472354718e-88	3_OlfactoryPNs	FASN1
cact.1	1.09827279672058e-91	-0.305680864029178	0.086	0.354	1.94580991394986e-87	3_OlfactoryPNs	cact
CG15537.1	1.13668534887755e-91	0.702894042811091	0.239	0.093	2.01386543260636e-87	3_OlfactoryPNs	CG15537
Nmdar2.1	2.00535541633091e-91	-0.304705812713107	0.134	0.429	3.55288819111347e-87	3_OlfactoryPNs	Nmdar2
CG17272	2.18442004341942e-91	-0.296743873265051	0.075	0.338	3.87013699092619e-87	3_OlfactoryPNs	CG17272
Ipp	2.47344724447994e-91	-0.267669765979057	0.249	0.612	4.38220648304511e-87	3_OlfactoryPNs	Ipp
DopEcR.2	2.61985634090814e-91	0.525194590292162	0.766	0.768	4.64159947918695e-87	3_OlfactoryPNs	DopEcR
Ten-m.2	3.9137332246867e-91	-0.42303045236998	0.181	0.484	6.93396115417743e-87	3_OlfactoryPNs	Ten-m
CG8602	1.6563204252309e-90	-0.256801189361025	0.16	0.476	2.93450289738158e-86	3_OlfactoryPNs	CG8602
alpha-Spec	3.28974165298189e-90	-0.303730971034865	0.272	0.633	5.82843528658801e-86	3_OlfactoryPNs	alpha-Spec
Ythdc1	5.51094872020865e-90	-0.257606780438241	0.211	0.555	9.76374784759367e-86	3_OlfactoryPNs	Ythdc1
CG42788	6.31129841163329e-90	-0.36867704479164	0.109	0.384	1.11817273958907e-85	3_OlfactoryPNs	CG42788
Desat1	8.9830938709741e-90	-0.308993777709761	0.153	0.455	1.59153474112048e-85	3_OlfactoryPNs	Desat1
plx.1	1.58124769861899e-89	-0.286091786951311	0.137	0.432	2.80149654764326e-85	3_OlfactoryPNs	plx
MCU.1	2.60118747299958e-89	-0.380804375210754	0.01	0.221	4.60852384591336e-85	3_OlfactoryPNs	MCU
Pde11.1	6.08546531524966e-89	-0.469777396305659	0.024	0.245	1.07816188990278e-84	3_OlfactoryPNs	Pde11
Nplp1.3	6.20409652441791e-89	-0.790463000152119	0.048	0.278	1.09917978123112e-84	3_OlfactoryPNs	Nplp1
cnc	6.69691550203012e-89	-0.345706774210784	0.045	0.282	1.18649251949468e-84	3_OlfactoryPNs	cnc
chic	9.36509102150338e-89	-0.336122909746549	0.318	0.681	1.65921317627975e-84	3_OlfactoryPNs	chic
CG9953	9.86651814673775e-89	-0.315214021795093	0.034	0.262	1.74805102005753e-84	3_OlfactoryPNs	CG9953
Hsc70-3.1	1.25167964878032e-88	-0.308107120749051	0.111	0.39	2.2176008337441e-84	3_OlfactoryPNs	Hsc70-3
Manf	1.5972705740498e-88	-0.27146034961414	0.075	0.334	2.82988427604404e-84	3_OlfactoryPNs	Manf
Ip259	1.70544698191165e-88	0.596610237027957	0.662	0.665	3.02154041785287e-84	3_OlfactoryPNs	Ip259
CG14715	2.13435598643301e-88	-0.34174300378542	0.011	0.221	3.78143850116336e-84	3_OlfactoryPNs	CG14715
dpr2.2	2.61395906239741e-88	-0.416263886224042	0.024	0.245	4.6311512708495e-84	3_OlfactoryPNs	dpr2
stau	4.89074997317592e-88	-0.265258743001829	0.12	0.403	8.66494172747578e-84	3_OlfactoryPNs	stau
5-HT1A.2	6.87608069719572e-88	-0.584469830251297	0.211	0.503	1.21823521712217e-83	3_OlfactoryPNs	5-HT1A
Rgk2.1	6.92365264620954e-88	-0.471064992409039	0.008	0.215	1.22666353932894e-83	3_OlfactoryPNs	Rgk2
Gdi.1	7.30865194524614e-88	-0.256974609250456	0.147	0.449	1.29487386513926e-83	3_OlfactoryPNs	Gdi
PPP4R2r	1.40581714638751e-87	-0.265758285123241	0.05	0.289	2.49068623825475e-83	3_OlfactoryPNs	PPP4R2r
Tsp42Ee.2	1.73854524048646e-87	-0.366211314194372	0.086	0.345	3.08018060256987e-83	3_OlfactoryPNs	Tsp42Ee
mam.1	3.41434561597477e-87	-0.315198484316065	0.152	0.45	6.0491961278225e-83	3_OlfactoryPNs	mam
kirre.2	3.75972129080325e-87	0.660393939057471	0.598	0.515	6.66109821091612e-83	3_OlfactoryPNs	kirre
Ddr.2	3.81345347554156e-87	-0.307690686469443	0.04	0.271	6.75629552261698e-83	3_OlfactoryPNs	Ddr
CG43658.1	1.82333190595769e-86	0.658409326462454	0.492	0.34	3.23039713778524e-82	3_OlfactoryPNs	CG43658
beat-Vc.3	4.93650816501886e-86	-0.470278689976358	0.005	0.206	8.74601151596391e-82	3_OlfactoryPNs	beat-Vc
dpr3.2	2.18985247090639e-85	-0.438634835773549	0.02	0.232	3.87976162270485e-81	3_OlfactoryPNs	dpr3
RSG7	2.3787577691098e-85	-0.279811280422494	0.268	0.613	4.21444513953184e-81	3_OlfactoryPNs	RSG7
vsg	3.18000002363672e-85	-0.288093734835843	0.09	0.351	5.63400604187718e-81	3_OlfactoryPNs	vsg
olf413.1	7.4555687676377e-85	-0.36101367141497	0.197	0.498	1.32090311856237e-80	3_OlfactoryPNs	olf413
CG44837.2	7.97670377951078e-85	-0.362527678107068	0.045	0.274	1.41323260861592e-80	3_OlfactoryPNs	CG44837
Vap33	1.81947948616872e-84	-0.321569649906073	0.494	0.811	3.22357180564511e-80	3_OlfactoryPNs	Vap33
Rap1	2.4544846488864e-84	-0.306009571674132	0.321	0.685	4.34861045243203e-80	3_OlfactoryPNs	Rap1
CD98hc	4.3647307511243e-84	-0.305806028852609	0.12	0.393	7.73299347176693e-80	3_OlfactoryPNs	CD98hc
CG32521.2	5.03553893737592e-84	-0.659845132776503	0.045	0.269	8.92146433534891e-80	3_OlfactoryPNs	CG32521
VhaAC45	5.68459217157515e-84	-0.280840773679277	0.259	0.608	1.00713919503797e-79	3_OlfactoryPNs	VhaAC45
CG31475.1	1.66910525815524e-83	-0.404094480423842	0.03	0.246	2.95715378587363e-79	3_OlfactoryPNs	CG31475
St3.1	3.52818670347622e-83	0.665218698722556	0.576	0.517	6.25088838254882e-79	3_OlfactoryPNs	St3
CG30116.2	5.74821010652282e-83	0.536129091404352	0.657	0.575	1.01841038457265e-78	3_OlfactoryPNs	CG30116
side.3	1.62890260387427e-82	-0.512028626450058	0.266	0.552	2.88592674328404e-78	3_OlfactoryPNs	side
CG6329.2	3.68621624289277e-82	0.267068843050261	0.97	0.908	6.53086931753312e-78	3_OlfactoryPNs	CG6329
DIP-theta.2	8.71456310882225e-82	-0.775297833489788	0.03	0.237	1.54395914599004e-77	3_OlfactoryPNs	DIP-theta
Elk.1	1.51540772533613e-81	-0.449383485248379	0.021	0.225	2.68484786697802e-77	3_OlfactoryPNs	Elk
InR	7.01746250394805e-81	-0.267821040651368	0.186	0.492	1.24328383182448e-76	3_OlfactoryPNs	InR
CG1640	1.90205071563153e-80	-0.26553114096892	0.16	0.454	3.36986325288438e-76	3_OlfactoryPNs	CG1640
lncRNA:CR46348.2	2.15524568251014e-80	-0.354920003818131	0.068	0.301	3.81844877570322e-76	3_OlfactoryPNs	lncRNA:CR46348
5-HT7.1	3.70767568083208e-80	-0.403917726138889	0.024	0.228	6.5688890037302e-76	3_OlfactoryPNs	5-HT7
Mp.1	4.66190038861187e-80	-0.469187527776427	0.225	0.508	8.25948891850364e-76	3_OlfactoryPNs	Mp
Gbeta13F	5.19319043771579e-79	-0.301424677123971	0.681	0.898	9.20077549850107e-75	3_OlfactoryPNs	Gbeta13F
Dhpr.2	1.57756665076589e-78	-0.294487736886871	0.042	0.257	2.79497483516194e-74	3_OlfactoryPNs	Dhpr
CG15312.2	3.09956846663134e-78	-0.260972063447367	0.123	0.386	5.49150545233075e-74	3_OlfactoryPNs	CG15312
CG45002.1	1.34247246576818e-77	0.6511168077041	0.562	0.49	2.37845846760149e-73	3_OlfactoryPNs	CG45002
dpr16.2	3.99237129470907e-77	-0.373570092698823	0.009	0.196	7.07328422283605e-73	3_OlfactoryPNs	dpr16
CG34384.1	2.1640489623273e-76	0.707396026014506	0.534	0.446	3.83404554655528e-72	3_OlfactoryPNs	CG34384
dpr17.2	6.04961091610014e-76	-0.458007420886655	0.044	0.249	1.07180956600546e-71	3_OlfactoryPNs	dpr17
shakB.2	1.20019892282762e-75	-0.353589602771656	0.373	0.688	2.12639243157369e-71	3_OlfactoryPNs	shakB
Btk29A	1.54518014472859e-75	-0.320710442695904	0.007	0.19	2.73759566241564e-71	3_OlfactoryPNs	Btk29A
Ace.2	2.22271169306476e-75	0.471379076896439	0.718	0.674	3.93797830660283e-71	3_OlfactoryPNs	Ace
osp.1	4.98990783190033e-75	-0.312665218680119	0.008	0.19	8.84061970577781e-71	3_OlfactoryPNs	osp
CG31191.1	5.14635217663031e-75	-0.42418566233239	0.025	0.218	9.11779215133591e-71	3_OlfactoryPNs	CG31191
Pxn.2	7.50115470676957e-75	-0.410097223133204	0.032	0.229	1.32897957939837e-70	3_OlfactoryPNs	Pxn
pum	1.52920076518458e-74	-0.324347470616064	0.868	0.948	2.70928499567753e-70	3_OlfactoryPNs	pum
Gapdh2.1	1.67337892947016e-74	-0.350368637195153	0.528	0.823	2.96472544934229e-70	3_OlfactoryPNs	Gapdh2
AstC-R2.1	2.38500599612955e-74	-0.496796956389688	0.022	0.212	4.22551512334272e-70	3_OlfactoryPNs	AstC-R2
Trf2	2.99405662718782e-74	-0.250699889214659	0.301	0.645	5.30457012638867e-70	3_OlfactoryPNs	Trf2
Dgk.1	4.32388578504853e-74	-0.364413166229849	0.011	0.193	7.66062844537048e-70	3_OlfactoryPNs	Dgk
Trim9.1	1.91578428019576e-73	-0.383616350845325	0.011	0.191	3.39419500922283e-69	3_OlfactoryPNs	Trim9
CG10960	2.60115750987925e-73	-0.259513869216385	0.16	0.436	4.60847076025306e-69	3_OlfactoryPNs	CG10960
CG15236.2	8.19277228554782e-73	-0.472135213110453	0.188	0.45	1.45151346583051e-68	3_OlfactoryPNs	CG15236
Hsp23.3	1.40426684182787e-72	-0.588697706929674	0.045	0.246	2.48793956366644e-68	3_OlfactoryPNs	Hsp23
scrt.1	1.58824398435424e-72	0.316067002880049	0.882	0.847	2.8138918670804e-68	3_OlfactoryPNs	scrt
CG14459.3	1.7814938632882e-72	-0.861237677698263	0.007	0.181	3.1562726775877e-68	3_OlfactoryPNs	CG14459
ND-B22.2	2.56834785910297e-72	0.411774399423355	0.743	0.779	4.55034190197274e-68	3_OlfactoryPNs	ND-B22
Dsp1	5.71706014086926e-72	0.374671346159756	0.814	0.871	1.01289154515781e-67	3_OlfactoryPNs	Dsp1
RhoGAPp190	8.22336443046666e-72	-0.296252966110487	0.456	0.79	1.45693347614578e-67	3_OlfactoryPNs	RhoGAPp190
dome	2.50422303415611e-71	-0.281690718101925	0.041	0.239	4.43673194961438e-67	3_OlfactoryPNs	dome
Plc21C.1	3.97008420396654e-71	-0.294613867529484	0.362	0.704	7.03379818416751e-67	3_OlfactoryPNs	Plc21C
CG7708.2	8.28972436426375e-71	-0.325261288259268	0.123	0.361	1.46869046561661e-66	3_OlfactoryPNs	CG7708
Syt7	9.62599921671318e-71	0.315437428283215	0.875	0.877	1.70543828122507e-66	3_OlfactoryPNs	Syt7
Gfrl.2	2.89821888577515e-70	0.33999252317313	0.745	0.665	5.13477439992783e-66	3_OlfactoryPNs	Gfrl
Adk1.1	3.87530805522657e-70	0.702772735298055	0.489	0.414	6.86588328144491e-66	3_OlfactoryPNs	Adk1
Sema2b.3	4.27051842196136e-70	-0.406446941091676	0.187	0.445	7.56607748818893e-66	3_OlfactoryPNs	Sema2b
stai	6.0029837504544e-70	-0.312484447268465	0.713	0.867	1.06354863106801e-65	3_OlfactoryPNs	stai
RpL10	9.41120266327346e-70	0.322877133385351	0.863	0.89	1.66738277585216e-65	3_OlfactoryPNs	RpL10
Myc.1	1.06185985918554e-69	-0.318099023801047	0.011	0.184	1.88129711251902e-65	3_OlfactoryPNs	Myc
CG13954.2	3.07993373835552e-69	0.74015840837853	0.453	0.352	5.45671860424448e-65	3_OlfactoryPNs	CG13954
Hsp67Bc.3	3.82041194685682e-69	-0.553397491390828	0.012	0.184	6.76862384624622e-65	3_OlfactoryPNs	Hsp67Bc
Vha26	1.32760172447703e-68	-0.28533986149773	0.54	0.817	2.35211197525595e-64	3_OlfactoryPNs	Vha26
puc.1	1.3503252039216e-68	-0.253681551914998	0.057	0.261	2.3923711637879e-64	3_OlfactoryPNs	puc
VGlut.3	2.17783405555283e-68	-1.71826742552557	0.078	0.267	3.85846859622294e-64	3_OlfactoryPNs	VGlut
app.2	4.46371070614983e-68	-0.368141921886116	0.102	0.326	7.90835625808566e-64	3_OlfactoryPNs	app
lncRNA:CR31386.2	8.41912200544918e-68	-0.355418164286416	0.007	0.174	1.49161584570543e-63	3_OlfactoryPNs	lncRNA:CR31386
CG3009.1	1.14958198762201e-67	0.615471445719311	0.545	0.473	2.03671440746991e-63	3_OlfactoryPNs	CG3009
CG44098	1.44773356248481e-67	-0.295842358534503	0.004	0.167	2.56494955265433e-63	3_OlfactoryPNs	CG44098
CG32486	3.35763965205306e-67	0.46441895281184	0.696	0.76	5.9487301715424e-63	3_OlfactoryPNs	CG32486
CG4199.1	1.10600000583572e-66	-0.295082045021301	0.017	0.19	1.95950021033915e-62	3_OlfactoryPNs	CG4199
RpS6	1.32631745568342e-66	0.401684520093775	0.765	0.819	2.34983663623431e-62	3_OlfactoryPNs	RpS6
CG13784	3.00774872437543e-66	0.543608379631543	0.632	0.673	5.32882841497596e-62	3_OlfactoryPNs	CG13784
CG11768.1	2.1217449961194e-65	-0.307284102649377	0.007	0.168	3.75909560962475e-61	3_OlfactoryPNs	CG11768
scf	3.57912109261335e-65	-0.283849497322033	0.045	0.234	6.34112883978308e-61	3_OlfactoryPNs	scf
orb	3.61380534363152e-65	-0.306933738300315	0.013	0.179	6.40257892731197e-61	3_OlfactoryPNs	orb
RpL27A	3.97945448841657e-65	0.262023399242677	0.887	0.924	7.05039951712763e-61	3_OlfactoryPNs	RpL27A
CG12541.2	5.73204933576803e-65	-0.352111726606073	0.029	0.206	1.01554718081802e-60	3_OlfactoryPNs	CG12541
GABA-B-R1.2	7.06538886708241e-65	0.486283999049809	0.673	0.734	1.25177494558099e-60	3_OlfactoryPNs	GABA-B-R1
NfI	1.10502919918663e-64	0.630386729216018	0.547	0.517	1.95778023219896e-60	3_OlfactoryPNs	NfI
CG34355.3	7.08699849801553e-64	-0.417041064338495	0.182	0.415	1.25560352389341e-59	3_OlfactoryPNs	CG34355
PyK	1.00936412479106e-63	-0.300577922137214	0.581	0.852	1.78829041989231e-59	3_OlfactoryPNs	PyK
CG13594.2	1.08631276993867e-63	-0.308719450760209	0.06	0.254	1.92462033450034e-59	3_OlfactoryPNs	CG13594
CG12355	1.70984562052589e-63	-0.359031303508793	0.12	0.348	3.02933348588572e-59	3_OlfactoryPNs	CG12355
Fer1HCH	2.04198541485884e-63	-0.257830625041096	0.752	0.917	3.61778555950541e-59	3_OlfactoryPNs	Fer1HCH
zfh2.3	3.49478747563382e-62	-0.815175480759805	0.051	0.226	6.19171497058044e-58	3_OlfactoryPNs	zfh2
lncRNA:CR45332.2	3.59838646302541e-62	-0.296382140325196	0.014	0.174	6.37526129654213e-58	3_OlfactoryPNs	lncRNA:CR45332
CG30089	3.80677129979715e-62	-0.288254598998604	0.065	0.259	6.74445671185061e-58	3_OlfactoryPNs	CG30089
CG42673.1	4.22526556650231e-62	-0.373146000846166	0.024	0.191	7.48590300417214e-58	3_OlfactoryPNs	CG42673
svr	5.6269706621517e-62	-0.256746278322381	0.328	0.645	9.96930392213418e-58	3_OlfactoryPNs	svr
Dscam2.1	1.45304762187655e-61	-0.378604260413592	0.629	0.828	2.57436447167868e-57	3_OlfactoryPNs	Dscam2
CG3662.1	1.73078305901117e-61	-0.274423181779179	0.667	0.867	3.0664283456501e-57	3_OlfactoryPNs	CG3662
vvl.2	3.20360409255466e-61	-0.800853516966306	0.017	0.174	5.6758253707791e-57	3_OlfactoryPNs	vvl
dpr13.1	3.10985853633341e-60	-0.439756208686836	0.215	0.447	5.5097363688219e-56	3_OlfactoryPNs	dpr13
Sesn.2	1.10389056838426e-59	-0.507573270015765	0.007	0.155	1.9557629200064e-55	3_OlfactoryPNs	Sesn
CG42392.2	1.25628887370179e-59	0.360184480802407	0.749	0.786	2.22576699753746e-55	3_OlfactoryPNs	CG42392
CG4467.1	2.77106621704422e-59	0.385738363704687	0.758	0.798	4.90949801673724e-55	3_OlfactoryPNs	CG4467
Smr	2.9024365223615e-59	0.461195517847611	0.692	0.763	5.14224678666787e-55	3_OlfactoryPNs	Smr
TkR99D.1	3.77436931682857e-59	0.44014751058804	0.152	0.059	6.68705011862517e-55	3_OlfactoryPNs	TkR99D
FMRFaR.2	1.07984545469145e-58	-0.381609031664639	0.006	0.151	1.91316219207684e-54	3_OlfactoryPNs	FMRFaR
Spred	1.95374550010302e-58	-0.273677043437134	0.483	0.787	3.46145090253252e-54	3_OlfactoryPNs	Spred
Sdc.1	2.47240751302934e-58	-0.307402966567287	0.602	0.839	4.38036439083407e-54	3_OlfactoryPNs	Sdc
CG6044.1	2.9986724444693e-58	-0.307190963391323	0.361	0.656	5.31274796986627e-54	3_OlfactoryPNs	CG6044
CG32698.2	4.54096164422502e-58	-0.556147137532707	0.011	0.158	8.04522174507346e-54	3_OlfactoryPNs	CG32698
CG8641.2	5.05534220400685e-58	-0.490752877973363	0.027	0.187	8.95654978283894e-54	3_OlfactoryPNs	CG8641
DIP-beta.2	5.10200739097605e-58	-0.562892947909579	0.01	0.157	9.03922649459227e-54	3_OlfactoryPNs	DIP-beta
Cks85A.1	5.2627554732357e-58	-0.270759691868223	0.041	0.212	9.32402387193169e-54	3_OlfactoryPNs	Cks85A
CG3961	8.61176967044415e-58	-0.25490646750273	0.045	0.219	1.52574723251259e-53	3_OlfactoryPNs	CG3961
CG30419.2	8.63494922248545e-58	-0.357959741352369	0.122	0.33	1.52985395374775e-53	3_OlfactoryPNs	CG30419
grn	8.83366981045528e-58	0.345133623219582	0.136	0.048	1.56506128031836e-53	3_OlfactoryPNs	grn
Oct-TyrR.2	1.05075803517435e-57	-0.376164735745048	0.079	0.267	1.8616280109184e-53	3_OlfactoryPNs	Oct-TyrR
CG17839.1	2.51877606294296e-57	0.62085674171205	0.392	0.273	4.46251555071605e-53	3_OlfactoryPNs	CG17839
GABA-B-R3	2.66565532875951e-57	-0.327297697044767	0.007	0.152	4.72274154596323e-53	3_OlfactoryPNs	GABA-B-R3
RpL24-like	4.20487638170207e-57	0.455991210540085	0.658	0.705	7.44977948546156e-53	3_OlfactoryPNs	RpL24-like
CG5644	4.46778642884267e-57	0.545934513476553	0.195	0.091	7.91557721598055e-53	3_OlfactoryPNs	CG5644
CG1504	5.5878981516922e-57	-0.309574927306101	0.005	0.147	9.90007915535308e-53	3_OlfactoryPNs	CG1504
stan	1.03108898145848e-56	-0.2750613873541	0.011	0.156	1.82678034844998e-52	3_OlfactoryPNs	stan
alc	1.11302890331194e-56	0.591778039260424	0.573	0.599	1.97195330799777e-52	3_OlfactoryPNs	alc
beat-VI.2	2.07629520618426e-56	-0.320082161043156	0.203	0.442	3.67857221679665e-52	3_OlfactoryPNs	beat-VI
jus.1	4.12685808554665e-56	0.362843604626275	0.674	0.642	7.31155447016301e-52	3_OlfactoryPNs	jus
Kif3C.2	5.51005422861978e-56	-0.283486293484817	0.021	0.172	9.76216307684567e-52	3_OlfactoryPNs	Kif3C
fs(1)h	7.59073655285767e-55	0.309312930890177	0.814	0.88	1.34485079506979e-50	3_OlfactoryPNs	fs(1)h
Nlg3.1	1.02989672848901e-54	0.32935570673742	0.741	0.714	1.82466803386397e-50	3_OlfactoryPNs	Nlg3
Galphao.1	1.07293681886771e-54	-0.273573356135113	0.633	0.853	1.90092216198793e-50	3_OlfactoryPNs	Galphao
CG42524	1.15909030581435e-54	0.705593394386324	0.357	0.25	2.05356029481128e-50	3_OlfactoryPNs	CG42524
Ac78C.2	3.57754546180017e-54	-0.387801892389099	0.004	0.138	6.33833729467137e-50	3_OlfactoryPNs	Ac78C
fz.2	6.05421976601445e-54	-0.314660592102499	0.195	0.424	1.07262611594478e-49	3_OlfactoryPNs	fz
dpr15	1.39742512193652e-53	-0.256618561624811	0.008	0.145	2.47581808853494e-49	3_OlfactoryPNs	dpr15
CG41128	2.06636473877357e-53	0.424078607876532	0.676	0.756	3.66097840768514e-49	3_OlfactoryPNs	CG41128
unc-104	2.48135711776785e-53	-0.252807524896102	0.576	0.834	4.3962204055493e-49	3_OlfactoryPNs	unc-104
emc.2	2.79893409191968e-53	0.473516769712931	0.604	0.579	4.9588715306541e-49	3_OlfactoryPNs	emc
fabp.2	3.20018765074253e-53	-0.363194640350401	0.108	0.31	5.66977246082055e-49	3_OlfactoryPNs	fabp
CG10947.2	3.68421562228623e-53	-0.294866419511125	0.011	0.149	6.52732481800452e-49	3_OlfactoryPNs	CG10947
CG12994.1	9.58760133061269e-53	-0.317816658595994	0.035	0.189	1.69863532774465e-48	3_OlfactoryPNs	CG12994
CG31344	3.36129819746453e-52	-0.296243851616027	0.076	0.255	5.95521201644791e-48	3_OlfactoryPNs	CG31344
CG46301.2	6.19988308027354e-52	-0.436879489929292	0.221	0.439	1.09843328533206e-47	3_OlfactoryPNs	CG46301
RpL26	6.20410346146062e-52	0.272713629365229	0.847	0.9	1.09918101026698e-47	3_OlfactoryPNs	RpL26
br.2	6.37522346180501e-52	-1.05529315153352	0.06	0.214	1.12949834072799e-47	3_OlfactoryPNs	br
Drep3.2	1.27623952976159e-51	-0.424908891755917	0.017	0.156	2.26111357487862e-47	3_OlfactoryPNs	Drep3
Idh.2	2.36131557266815e-51	-0.357386710954204	0.061	0.229	4.18354280009617e-47	3_OlfactoryPNs	Idh
pxb	2.64715903428075e-51	-0.256406336019178	0.007	0.139	4.6899716610352e-47	3_OlfactoryPNs	pxb
Proc.2	6.21247358816842e-51	-0.576210225243746	0.015	0.15	1.1006639456158e-46	3_OlfactoryPNs	Proc
eEF5.3	6.82018953542297e-51	-0.268912211490606	0.389	0.713	1.20833297999089e-46	3_OlfactoryPNs	eEF5
Pdcd4.1	7.02686402368749e-51	-0.268117496192657	0.547	0.799	1.24494949907671e-46	3_OlfactoryPNs	Pdcd4
Pka-R2.3	7.31332939030253e-51	-0.654289254249857	0.443	0.725	1.2957025680799e-46	3_OlfactoryPNs	Pka-R2
CG14431.2	6.46983531848933e-50	-0.269555344940278	0.007	0.136	1.14626072337676e-45	3_OlfactoryPNs	CG14431
Hsp26.2	8.6269023982012e-50	-0.3202727817874	0.01	0.14	1.52842829788931e-45	3_OlfactoryPNs	Hsp26
CG6006.1	1.54344256884858e-49	-0.292258233889598	0.014	0.147	2.73451719922902e-45	3_OlfactoryPNs	CG6006
AstC-R1.2	5.49881793871418e-49	-0.306246641465515	0.004	0.128	9.74225574201991e-45	3_OlfactoryPNs	AstC-R1
UQCR-11.1	1.07969976671233e-47	0.299123427128847	0.815	0.868	1.91290407668424e-43	3_OlfactoryPNs	UQCR-11
CG4341.2	3.01775207476566e-47	-0.284080297622286	0.218	0.44	5.34655135086232e-43	3_OlfactoryPNs	CG4341
eIF1A	4.27194194860751e-47	0.341990230061322	0.712	0.785	7.56859955034792e-43	3_OlfactoryPNs	eIF1A
nAChRalpha7.2	4.83624987059406e-47	-0.356885513256544	0.474	0.729	8.5683838957315e-43	3_OlfactoryPNs	nAChRalpha7
Dh44-R1.1	1.12484817092452e-46	-0.287861543911263	0.008	0.129	1.99289350442698e-42	3_OlfactoryPNs	Dh44-R1
RpL8	1.90215749040071e-46	0.310386001338729	0.766	0.851	3.37005242574294e-42	3_OlfactoryPNs	RpL8
CG33143.2	2.14809184320911e-46	0.534214422734691	0.508	0.463	3.80577431861357e-42	3_OlfactoryPNs	CG33143
Oda	2.87945716045637e-46	-0.268239057707143	0.737	0.926	5.10153425118055e-42	3_OlfactoryPNs	Oda
rho.1	4.32388473229546e-46	-0.492473971836611	0.029	0.162	7.66062658020787e-42	3_OlfactoryPNs	rho
Nos.2	6.86888444049258e-46	-0.601833040908515	0.015	0.139	1.21696025632207e-41	3_OlfactoryPNs	Nos
Rgk1.2	6.36388811098769e-45	-0.561780329687377	0.219	0.415	1.12749005662369e-40	3_OlfactoryPNs	Rgk1
TyrR.2	9.18076519735617e-45	-0.298701705431511	0.032	0.166	1.62655617001559e-40	3_OlfactoryPNs	TyrR
Nep1.3	1.04658036075267e-44	-0.478950096339118	0.009	0.126	1.85422642514551e-40	3_OlfactoryPNs	Nep1
Hsp27.2	1.34062411070898e-44	-0.280459458433011	0.003	0.116	2.3751837369431e-40	3_OlfactoryPNs	Hsp27
Hasp.1	1.60400055162206e-44	-0.411855459722897	0.822	0.875	2.84180777730881e-40	3_OlfactoryPNs	Hasp
Rh7.1	1.77857353616789e-44	-0.420674891990482	0.019	0.143	3.15109873402865e-40	3_OlfactoryPNs	Rh7
CG12605.1	2.63657730540121e-44	0.435422662484097	0.639	0.702	4.67122401197932e-40	3_OlfactoryPNs	CG12605
CG31997.2	2.71514540320792e-44	-0.355016316787513	0.087	0.244	4.81042311086347e-40	3_OlfactoryPNs	CG31997
Pkn.1	2.88774148485022e-44	-0.25721829337557	0.103	0.277	5.11621158870913e-40	3_OlfactoryPNs	Pkn
rut.1	3.13575086045175e-44	-0.380462938211669	0.349	0.625	5.55560979946236e-40	3_OlfactoryPNs	rut
CG17698.1	9.17484467349681e-44	0.387736167274958	0.664	0.736	1.62550723080343e-39	3_OlfactoryPNs	CG17698
ey.3	1.65625545005606e-43	-0.477329758577326	0.009	0.122	2.93438778086433e-39	3_OlfactoryPNs	ey
salr.2	2.16245540785594e-43	-0.478712051630286	0.002	0.111	3.83122224609838e-39	3_OlfactoryPNs	salr
Msp300	2.44339296206861e-43	0.281356850259929	0.866	0.856	4.32895931089695e-39	3_OlfactoryPNs	Msp300
CG42674.1	3.93074753527347e-43	0.57345393616157	0.44	0.358	6.96410540824401e-39	3_OlfactoryPNs	CG42674
CG43795.2	8.75603468277745e-43	-0.287476980716086	0.074	0.224	1.55130666474768e-38	3_OlfactoryPNs	CG43795
scro.2	9.59915327414796e-43	-0.702707182438672	0.011	0.124	1.70068198558079e-38	3_OlfactoryPNs	scro
heph.2	2.13626054011153e-42	-0.729597929636432	0.6	0.775	3.78481279891561e-38	3_OlfactoryPNs	heph
sr.2	4.58628964824396e-42	0.634197509419071	0.379	0.274	8.12552936979382e-38	3_OlfactoryPNs	sr
Gprk1	8.92686889972088e-42	0.305207768139613	0.752	0.843	1.58157336296355e-37	3_OlfactoryPNs	Gprk1
CG1402.2	4.59599223525073e-41	-0.372846195754763	0.009	0.119	8.14271944319371e-37	3_OlfactoryPNs	CG1402
pho.1	4.63613297958628e-41	0.450219990981004	0.598	0.665	8.21383679993302e-37	3_OlfactoryPNs	pho
cv-c.3	5.54642709407348e-41	-0.300010513217402	0.009	0.117	9.82660488256999e-37	3_OlfactoryPNs	cv-c
cv-2.1	5.73548118704684e-41	-0.342553539414996	0.004	0.108	1.01615520190909e-36	3_OlfactoryPNs	cv-2
CG12730.3	6.42436824030247e-41	-0.392008435369435	0.032	0.156	1.13820532113439e-36	3_OlfactoryPNs	CG12730
CG10082	3.4846679049561e-40	0.412358793291651	0.651	0.745	6.17378612721073e-36	3_OlfactoryPNs	CG10082
Syp	7.11140214979616e-40	-0.255476424601276	0.521	0.8	1.25992711887938e-35	3_OlfactoryPNs	Syp
CG16779.1	2.35914749746453e-39	0.360853524868895	0.716	0.784	4.17970162125791e-35	3_OlfactoryPNs	CG16779
prt.3	3.70099992544881e-39	-0.481726744803008	0.011	0.116	6.55706156791766e-35	3_OlfactoryPNs	prt
bma.2	7.82888980587151e-39	-0.274162264494465	0.149	0.321	1.38704440690626e-34	3_OlfactoryPNs	bma
Dh31.2	1.53317725913047e-38	-1.27329320454037	0.022	0.132	2.71633015000145e-34	3_OlfactoryPNs	Dh31
CG5273	1.80643577195825e-38	-0.256035894806915	0.08	0.228	3.20046225717843e-34	3_OlfactoryPNs	CG5273
CG10527.3	2.38570892936543e-38	-0.361050153226656	0.05	0.181	4.22676051015673e-34	3_OlfactoryPNs	CG10527
lncRNA:CR45054.1	5.84583793772247e-38	0.502987252360122	0.565	0.619	1.03570710742629e-33	3_OlfactoryPNs	lncRNA:CR45054
side-II	8.96949236172881e-38	1.01946892326374	0.527	0.589	1.58912496172749e-33	3_OlfactoryPNs	side-II
CG10863.2	1.22533727404313e-37	-0.291512419940397	0.025	0.138	2.17093004842221e-33	3_OlfactoryPNs	CG10863
Gad1.3	1.58878892607161e-37	-1.32052958606042	0.112	0.246	2.81485734032108e-33	3_OlfactoryPNs	Gad1
CG15098.2	1.69060507450763e-37	-0.251835739675898	0.188	0.382	2.99524501050517e-33	3_OlfactoryPNs	CG15098
CAP.2	1.79139277309164e-37	-0.341332833802068	0.016	0.122	3.17381057608646e-33	3_OlfactoryPNs	CAP
Fas2.3	3.18725818879374e-37	-0.350255490945079	0.261	0.459	5.64686533308587e-33	3_OlfactoryPNs	Fas2
CG17193.1	8.52091052894288e-37	-0.302558237737821	0.009	0.107	1.50964971841281e-32	3_OlfactoryPNs	CG17193
Optix.2	9.31680270319893e-37	-0.599234165055488	0.007	0.104	1.65065793492575e-32	3_OlfactoryPNs	Optix
Gpdh1.1	1.05916970966814e-36	0.47378462376697	0.577	0.628	1.87653097461905e-32	3_OlfactoryPNs	Gpdh1
Pka-C3.3	1.91537737298519e-36	-0.457582724147407	0.009	0.107	3.39347409171786e-32	3_OlfactoryPNs	Pka-C3
Pitslre	1.47414296457695e-35	0.292347661797959	0.768	0.845	2.61173909034098e-31	3_OlfactoryPNs	Pitslre
CG13408.2	2.07179854001615e-35	-0.428011120376083	0.022	0.126	3.67060547334662e-31	3_OlfactoryPNs	CG13408
Shab.1	3.99098384403623e-35	0.433290252309664	0.59	0.638	7.07082607647898e-31	3_OlfactoryPNs	Shab
Eno.1	6.1021920212415e-35	-0.257028082272149	0.677	0.878	1.08112536040336e-30	3_OlfactoryPNs	Eno
Sulf1	1.05959501679258e-34	-0.267602986648852	0.008	0.101	1.87728449125141e-30	3_OlfactoryPNs	Sulf1
eEF1alpha1.1	1.48776087443825e-34	-0.424924812944481	0.271	0.5	2.63586594124225e-30	3_OlfactoryPNs	eEF1alpha1
RpS30	3.1366260791738e-34	0.35256666711298	0.652	0.746	5.55716042447221e-30	3_OlfactoryPNs	RpS30
Ald.1	5.09200675379835e-34	-0.250011058324124	0.528	0.763	9.02150836570453e-30	3_OlfactoryPNs	Ald
Glut1	1.27289027704849e-33	0.53092033481713	0.516	0.542	2.25517970384681e-29	3_OlfactoryPNs	Glut1
side-III.2	1.27613556033563e-33	-0.271445903476623	0.377	0.6	2.26092937224664e-29	3_OlfactoryPNs	side-III
MESR3	1.96991127258695e-33	0.43645457799335	0.155	0.08	3.4900918016423e-29	3_OlfactoryPNs	MESR3
hdc.1	2.34221118959131e-32	-0.290284506715187	0.491	0.704	4.14969556459892e-28	3_OlfactoryPNs	hdc
CG17514	3.96630694122855e-32	0.372938774518013	0.64	0.762	7.02710600777462e-28	3_OlfactoryPNs	CG17514
Lmpt.2	5.04824969356975e-32	-0.263041491421485	0.016	0.108	8.94398398209752e-28	3_OlfactoryPNs	Lmpt
RpS21	1.00692069555707e-31	0.259828420707917	0.753	0.84	1.78396139631846e-27	3_OlfactoryPNs	RpS21
norpA.1	7.9494450476741e-31	0.314586642712097	0.666	0.718	1.40840317909642e-26	3_OlfactoryPNs	norpA
Liprin-gamma	1.14723871412579e-30	0.315812541302134	0.683	0.776	2.03256282981666e-26	3_OlfactoryPNs	Liprin-gamma
PIP4K	5.94878941469557e-30	0.499717480718456	0.535	0.604	1.05394702060161e-25	3_OlfactoryPNs	PIP4K
Pdfr	8.40933447919087e-30	0.415923480919744	0.176	0.099	1.48988178967825e-25	3_OlfactoryPNs	Pdfr
bip2	2.03303207090989e-29	0.312691906055761	0.67	0.796	3.60192292003104e-25	3_OlfactoryPNs	bip2
CG12177.1	3.21927396632193e-29	-0.530135733919827	0.069	0.183	5.70358768613256e-25	3_OlfactoryPNs	CG12177
CG32264.2	3.58495397412322e-29	-0.293985698528081	0.7	0.843	6.35146295595411e-25	3_OlfactoryPNs	CG32264
Dyrk3.1	2.37544334907469e-28	0.268746886967361	0.709	0.81	4.20857298155563e-24	3_OlfactoryPNs	Dyrk3
CG34155.2	7.71057258393274e-28	-0.2613841296372	0.072	0.184	1.36608214469536e-23	3_OlfactoryPNs	CG34155
Fim.2	1.24816578660063e-27	0.325762579936342	0.642	0.75	2.21137532412033e-23	3_OlfactoryPNs	Fim
cg	1.41197751946536e-27	0.395812259708765	0.612	0.732	2.50160057123677e-23	3_OlfactoryPNs	cg
drongo.2	2.09073000201684e-27	0.566989044049648	0.412	0.392	3.70414634457324e-23	3_OlfactoryPNs	drongo
Pdk.2	2.55972026242452e-27	-0.286804774567238	0.074	0.186	4.53505638893752e-23	3_OlfactoryPNs	Pdk
twz.2	3.20819561566801e-27	-0.31550591683879	0.063	0.168	5.68396017227901e-23	3_OlfactoryPNs	twz
CG11752.1	5.21544378628884e-27	0.422080830287358	0.523	0.565	9.24020175616794e-23	3_OlfactoryPNs	CG11752
PNUTS	5.22753194664701e-26	0.345901128044328	0.631	0.749	9.2616183498745e-22	3_OlfactoryPNs	PNUTS
psq	6.42635769255334e-26	0.312370347351625	0.639	0.751	1.13855779238968e-21	3_OlfactoryPNs	psq
CG33181.3	8.08788457278203e-26	0.369506441217736	0.591	0.654	1.43293050975979e-21	3_OlfactoryPNs	CG33181
hoe1.3	8.40385419313462e-26	-0.38220553580002	0.032	0.118	1.48891084739766e-21	3_OlfactoryPNs	hoe1
CG32204.2	1.23351181019877e-25	0.316768302517322	0.39	0.308	2.18541287412916e-21	3_OlfactoryPNs	CG32204
btsz.2	1.76005068589438e-25	0.496000583296694	0.329	0.259	3.11828180019908e-21	3_OlfactoryPNs	btsz
Got1.3	2.24304620602201e-25	-0.279491142773678	0.12	0.246	3.97400496320919e-21	3_OlfactoryPNs	Got1
CG34393.2	2.74282090466673e-25	0.482460272474069	0.208	0.136	4.85945579679804e-21	3_OlfactoryPNs	CG34393
Amph.1	3.96903023862004e-25	-0.25666604872897	0.285	0.493	7.03193087376312e-21	3_OlfactoryPNs	Amph
CG14082.1	1.25751011115133e-24	0.516502687975168	0.24	0.172	2.22793066392681e-20	3_OlfactoryPNs	CG14082
CG8745.2	1.5565753859319e-24	-0.383300035216533	0.063	0.161	2.75778461125554e-20	3_OlfactoryPNs	CG8745
klg.2	1.6668407731191e-24	0.550580732692036	0.57	0.632	2.95314179773511e-20	3_OlfactoryPNs	klg
CG43729.1	4.26086604694678e-24	-0.331488551062852	0.648	0.788	7.54897637537562e-20	3_OlfactoryPNs	CG43729
mt:ND3	5.14295093677977e-24	0.400273378817601	0.57	0.612	9.11176617469272e-20	3_OlfactoryPNs	mt:ND3
Tctp.1	1.30426781865138e-23	0.27854406051561	0.614	0.698	2.31077129430466e-19	3_OlfactoryPNs	Tctp
CG15270.1	2.01407674161451e-23	0.576451886938183	0.354	0.322	3.56833976311843e-19	3_OlfactoryPNs	CG15270
Yeti	2.3521718206129e-23	0.300378654833242	0.626	0.753	4.16734281457988e-19	3_OlfactoryPNs	Yeti
jeb.2	2.6986262349366e-23	-0.365350224230557	0.425	0.608	4.78115610043718e-19	3_OlfactoryPNs	jeb
CG8229	3.20145806141187e-23	0.455084882200554	0.21	0.144	5.67202324740341e-19	3_OlfactoryPNs	CG8229
rgn.2	7.11434456217737e-23	0.400820879012016	0.421	0.376	1.26044842608097e-18	3_OlfactoryPNs	rgn
Syn	9.47222975091418e-23	0.31210997438749	0.672	0.766	1.67819494496947e-18	3_OlfactoryPNs	Syn
[truncated: 128,469 more rows]
