# Supplementary material for: Gliotransmission of D-serine promotes thirst-directed behaviors in Drosophila
Source: Curr Biol. 2022 Sep 26;32(18):3952–3970.e8. doi: 10.1016/j.cub.2022.07.038 (PMC9616736; doi:10.1016/j.cub.2022.07.038)
Supplement: Data S2. Top markers for glial clusters, related to Figures 1 and 2 [file mmc3.csv]

	RNA.Glia	RNA.Neuron	pct.Glia	pct.Neuron	avg_logFC	p_val	p_val_adj
CG1552	130.734000233966	0.935967601222519	0.938	0.209	4.22017748588896	0	0
Obp44a	276.018884651657	3.35272521496691	0.891	0.367	4.15328354436191	0	0
CG8369	160.547687173549	2.34472772564326	0.945	0.357	3.87741508284238	0	0
CG15209	63.9789930268288	0.56528187558534	0.869	0.147	3.72599811348877	0	0
CG9394	40.1211063275489	0.237649889016682	0.703	0.074	3.50330719507412	0	0
alrm	35.6748930113292	0.159071497265149	0.387	0.045	3.45447315560665	0	0
CG4409	38.7693953780534	0.311781876357063	0.843	0.092	3.41171123221457	0	0
Gs2	45.2060658330309	0.565764719271749	0.832	0.151	3.384736741397	0	0
Tsf1	39.6185331864846	0.395835567755134	0.686	0.096	3.37073123561542	0	0
nrv2	50.8470252555743	0.976824649875036	0.916	0.304	3.2668057157104	0	0
CG15201	49.1907394806057	0.95187282082357	0.785	0.231	3.24704120458093	0	0
Msr-110	32.6077931715895	0.318767439958943	0.846	0.098	3.23806043693775	0	0
CG31706	30.7162951548594	0.293352335497815	0.798	0.086	3.19959303429421	0	0
CG7888	26.0695944750037	0.170566970111088	0.771	0.053	3.14092290163584	0	0
CG9686	35.0012233901158	0.561520723358752	0.55	0.133	3.13789275184121	0	0
CAH1	30.2442948613483	0.374956684049406	0.795	0.113	3.12341456696584	0	0
MtnA	38.332746072916	1.13521553155028	0.806	0.297	2.91348981220538	0	0
lncRNA:CR34335	967.016030719861	53.4860438291696	1	0.999	2.87730405545346	0	0
CG10433	22.0481969392358	0.308227463985037	0.822	0.097	2.86891440244366	0	0
SPARC	17.747419684128	0.156232611575572	0.628	0.051	2.78588915500577	0	0
trol	18.0754411280384	0.18815629705701	0.593	0.048	2.77599892741546	0	0
Gat	16.9236860072881	0.119890752271885	0.447	0.04	2.77289194083097	0	0
Eaat1	20.4369390598905	0.401619356488422	0.528	0.049	2.72748730689672	0	0
euc	20.5724831366342	0.417531603747244	0.687	0.127	2.72250152190966	0	0
Col4a1	16.2433560644344	0.135218757418877	0.567	0.041	2.7206015434251	0	0
apolpp	19.6086316668171	0.379696325914069	0.446	0.11	2.70384657971812	0	0
CG7607	16.729589758728	0.215814979939028	0.688	0.065	2.67982036425093	0	0
Cyp28d1	15.7195731231451	0.157583721683833	0.718	0.055	2.67024524230723	0	0
CG9657	15.0608363878072	0.123245270762216	0.644	0.042	2.6601617274615	0	0
CG14141	14.8177042591767	0.143653730790388	0.692	0.046	2.62690167118423	0	0
ogre	14.4031417783621	0.132645996390026	0.695	0.044	2.61001501499311	0	0
CG9507	14.0990926282529	0.154253801621323	0.628	0.051	2.57118057518591	0	0
CG14945	13.4229795165229	0.102911137829604	0.658	0.037	2.57086956145021	0	0
GstD9	15.9275132737603	0.300867636802547	0.588	0.093	2.5659088477594	0	0
CG13631	13.7852850925463	0.168835852506028	0.663	0.056	2.53762418005895	0	0
Rh50	12.5208847292448	0.0775075123404706	0.601	0.027	2.52958499204624	0	0
bnb	13.0999213175632	0.135067245203117	0.643	0.047	2.51947732100056	0	0
CG31705	12.2765345666589	0.103267222199105	0.6	0.043	2.48772217922015	0	0
CG30197	12.8568793365959	0.170605946121313	0.518	0.054	2.4712602949084	0	0
CG4829	13.0509182488098	0.18792764547774	0.679	0.063	2.47047743482565	0	0
Inx2	11.2207772239265	0.107137532024353	0.626	0.041	2.40135966981961	0	0
CG12177	13.1991696629554	0.314405067898383	0.645	0.138	2.37979934504991	0	0
CG1545	10.9354610749076	0.10685036464176	0.646	0.037	2.37799541857984	0	0
CG3940	11.1627470618624	0.135849399170862	0.581	0.046	2.37099702035869	0	0
bdl	10.5245222442688	0.0850635650874941	0.645	0.031	2.36283856355347	0	0
vir-1	10.3536723614572	0.120091482636229	0.637	0.042	2.31613088477345	0	0
axo	10.1772756305467	0.109342690186267	0.526	0.039	2.31011508669339	0	0
eEF1alpha1	23.2783006591851	1.46203617362288	0.855	0.461	2.28859425398305	0	0
GstE2	10.5015176468099	0.166631803010057	0.662	0.057	2.28835819970333	0	0
GstD1	14.7290142016595	0.602195374403517	0.708	0.161	2.28413224738805	0	0
CG31248	11.4135572867073	0.266069794690756	0.508	0.095	2.28287175264481	0	0
Spn43Ab	9.74759141822316	0.103007931561136	0.573	0.035	2.27664074420693	0	0
Ugt35b	9.18326155830884	0.0697524494621835	0.518	0.024	2.25331808257659	0	0
CG16743	8.78910795560678	0.0581882188849912	0.38	0.02	2.22471211621428	0	0
Sod3	8.77356230756343	0.0812545027999861	0.572	0.029	2.20155907284962	0	0
Tsp5D	8.745943906043	0.0816709373106473	0.534	0.029	2.19834417912991	0	0
CG6357	8.87936272188602	0.0982442516797626	0.611	0.033	2.19673523805859	0	0
CG43693	8.33857433315574	0.0604453559470252	0.445	0.022	2.17546463259346	0	0
Treh	10.939623225776	0.367893174649807	0.61	0.169	2.16659082439142	0	0
Irk2	8.42468200202688	0.0985143893802893	0.603	0.036	2.1493732810529	0	0
CG7084	7.6604978079144	0.0585684241156997	0.472	0.023	2.10185475248375	0	0
mfas	7.41525980431246	0.0642626250930884	0.568	0.023	2.06776451256152	0	0
Npc2a	9.3116171963915	0.334040142656803	0.583	0.115	2.04505910381076	0	0
GstE12	7.72161999054787	0.130899056627769	0.611	0.049	2.04279205768221	0	0
dally	17.1668338108549	1.38036944735188	0.625	0.375	2.03234190794005	0	0
CG8745	8.43243572153025	0.260703395747492	0.532	0.125	2.01248454246632	0	0
vkg	6.74513369132688	0.0546399258774468	0.441	0.02	1.99386532916493	0	0
zyd	6.86443976312014	0.0767936445579495	0.476	0.026	1.9883635245947	0	0
Invadolysin	13.0204225933894	0.942549343372346	0.604	0.32	1.97651381840349	0	0
Cyp4g15	6.3781066480156	0.0624617028021009	0.497	0.022	1.93792847719268	0	0
List	6.18423751672835	0.0494352992555527	0.391	0.018	1.92363718309393	0	0
CG31676	6.61993473396331	0.125382362381888	0.465	0.043	1.91264494898136	0	0
Got1	8.84774621022789	0.484667895466047	0.656	0.205	1.89205151003152	0	0
N	5.92994011089408	0.0452218807185585	0.472	0.017	1.89162198223259	0	0
CG5758	17.0440174483554	1.73673989376436	0.763	0.487	1.88604679432659	0	0
Cys	6.32958870057367	0.120566971444705	0.343	0.044	1.87808462081066	0	0
Amph	14.3563876908021	1.38861926073481	0.689	0.47	1.86081603985316	0	0
CG31663	5.75861106260948	0.0550108694969672	0.439	0.02	1.85726633511752	0	0
CG32521	9.61152126784006	0.672724406188141	0.577	0.235	1.84748664479393	0	0
CG6040	5.6957017586987	0.0600128481093306	0.41	0.022	1.84318476306862	0	0
Dbi	6.06378467330744	0.130825288003426	0.462	0.044	1.83203327105676	0	0
CG42235	5.71222881318013	0.077329597425665	0.362	0.024	1.8294456744991	0	0
Adgf-D	5.49217628025232	0.0473643162880025	0.427	0.017	1.82432096930784	0	0
mgl	11.7420830372924	1.05617578780529	0.555	0.317	1.82406229664756	0	0
Mdh1	11.0652102611218	0.973614484009716	0.708	0.376	1.81045950120295	0	0
Idgf3	5.42020604926963	0.0527536692688762	0.478	0.02	1.8080409386215	0	0
CG42613	27.8953440834569	3.79284664050298	0.707	0.74	1.79655595465229	0	0
CG6218	8.7990081965301	0.645893460662693	0.534	0.27	1.78399780216662	0	0
wtrw	5.36843281678482	0.0757832042582212	0.356	0.029	1.77830445528456	0	0
hoe1	6.05346006865237	0.193868129126874	0.465	0.084	1.77631972205239	0	0
aay	5.70667412235394	0.138525749136025	0.48	0.057	1.77336894525963	0	0
Oatp58Dc	5.05424250560022	0.0444544225317663	0.416	0.016	1.75726460150156	0	0
Picot	5.19591017334324	0.0921099048811689	0.415	0.035	1.73577790717197	0	0
myo	6.12640754480096	0.257038640986926	0.494	0.083	1.73504858701418	0	0
GlcAT-P	17.0134733630356	2.21189630095719	0.712	0.546	1.72425848738252	0	0
Chd64	8.84490272855914	0.771187255143367	0.495	0.296	1.71530374441297	0	0
Pdk	6.38869928872026	0.338250112384066	0.533	0.151	1.70858883555343	0	0
CG11407	4.98261841636414	0.0909937142339127	0.32	0.031	1.70176938903487	0	0
CG5895	4.7560807939647	0.0516246029537443	0.425	0.019	1.69992061607036	0	0
CG6287	5.00450844801702	0.106836595420345	0.466	0.04	1.69100456251393	0	0
CG6723	4.51602953932337	0.0451155179119483	0.444	0.016	1.66353089236029	0	0
CG6356	4.63131431651515	0.0679703194078855	0.27	0.021	1.66258291433078	0	0
CG2852	24.2575533655308	3.79209423818784	0.732	0.772	1.6621577278245	0	0
Lsd-2	4.56555246443723	0.0652093598129581	0.423	0.024	1.6534248928059	0	0
CG15098	8.87023597828086	0.921060989236789	0.65	0.353	1.63664612982584	0	0
Sirup	7.85154083896889	0.723408784399198	0.513	0.308	1.63628736901966	0	0
CG1537	4.21539111918552	0.0379127512799014	0.273	0.014	1.61440235795824	0	0
Act79B	4.16511953271631	0.0283210587578396	0.117	0.009	1.6140008128938	0	0
fabp	7.85557512391111	0.768520766882082	0.471	0.29	1.61090374593639	0	0
ced-6	4.35156442262163	0.073195382752919	0.444	0.027	1.60674839636351	0	0
CG12730	5.41953470380914	0.293753981368748	0.497	0.122	1.60179758361988	0	0
CG3168	4.2328127665946	0.0568023918979242	0.303	0.019	1.59970120982358	0	0
CG10513	4.2170356849896	0.0645481638170391	0.304	0.023	1.58937891434167	0	0
Cyp6w1	4.15367219851511	0.0532593343699577	0.34	0.019	1.58782002455039	0	0
GstD3	3.98510072101739	0.0349769282493294	0.272	0.012	1.57207447310529	0	0
zfh2	9.43003599501822	1.17537670326184	0.601	0.187	1.56748787366527	0	0
AnxB9	4.26571117495803	0.103049470213249	0.447	0.034	1.56313762256252	0	0
Gel	4.42447085112615	0.140128542446899	0.388	0.071	1.55977934312414	0	0
Idh	5.76546563329085	0.42849814792946	0.496	0.2	1.55520744283519	0	0
Timp	3.89300537025485	0.0404664072300176	0.371	0.015	1.54813762873293	0	0
rho	5.69849373620836	0.436051183881766	0.36	0.141	1.53998557226831	0	0
Aldh	4.08408934248098	0.0980036085159813	0.405	0.037	1.53262229691177	0	0
ninaB	3.66098999258497	0.0286671379341481	0.357	0.012	1.51096394692803	0	0
pdgy	3.76623013275576	0.0630975053467182	0.395	0.027	1.50036884213742	0	0
mlt	10.4749427639939	1.64786092417751	0.624	0.537	1.46641365243244	0	0
CG9377	3.40208861336622	0.0301471241147774	0.189	0.011	1.45237748216554	0	0
CG6465	3.39359417599409	0.0344675368031893	0.322	0.013	1.44626077388099	0	0
CG10863	4.1412951732668	0.215369160811916	0.436	0.108	1.44225716025755	0	0
CG1358	6.61632724329472	0.811449418688351	0.497	0.254	1.43616695580838	0	0
CG5273	4.96147887196389	0.426185265118868	0.468	0.202	1.43031535018573	0	0
CG12355	6.4473020636444	0.783620113716153	0.56	0.322	1.42920675695448	0	0
CG6770	34.7288730506135	7.68246656225176	0.867	0.879	1.41465347637025	0	0
CG2277	4.5798347780632	0.371386998914711	0.415	0.177	1.40333653062109	0	0
htl	3.12077768553419	0.0160857203601651	0.28	0.006	1.40008418814303	0	0
Pcyt2	3.32685946016106	0.0709904571954727	0.306	0.028	1.39625809973007	0	0
wun2	3.04490945381126	0.0181889094963677	0.192	0.007	1.37943369537846	0	0
teq	3.09531088448492	0.0352868508296146	0.315	0.014	1.37516409361231	0	0
CG14688	3.12701521368121	0.0469069692885727	0.347	0.017	1.37171436374854	0	0
repo	3.05762661764628	0.0308965856716121	0.372	0.012	1.37016933062076	0	0
CG17896	3.8913337256589	0.243922417852904	0.423	0.108	1.3691953845298	0	0
CG5404	3.009479603058	0.0269774411973338	0.307	0.01	1.36204149312133	0	0
ClC-a	3.00006715743314	0.0269498637183009	0.296	0.01	1.35971803877302	0	0
CG10527	4.81492541770776	0.493614247970525	0.409	0.156	1.35922910749465	0	0
CG33970	3.04092226432554	0.0424412862290697	0.24	0.016	1.35490759622848	0	0
CG31344	4.70254882032639	0.4725612888951	0.444	0.233	1.35390997833734	0	0
tim	3.20155990903295	0.0935518885807334	0.333	0.028	1.34602485140434	0	0
asRNA:CR45161	2.80631761742146	0.0172438726475511	0.298	0.007	1.31956533272452	0	0
CDase	2.83480509722042	0.0272132073932734	0.302	0.01	1.31726909988524	0	0
Hexo2	2.9288780735887	0.0528952125202318	0.331	0.018	1.31681019274245	0	0
CG12926	2.93593962841978	0.0557638457806368	0.331	0.02	1.31588511137899	0	0
Galphai	2.81219743322232	0.0263783235508276	0.315	0.009	1.31216936182013	0	0
CG30285	2.86352280418548	0.0420178108013824	0.33	0.016	1.31042037475748	0	0
Cyp6a20	2.73162565250301	0.0184219542885741	0.264	0.007	1.29858964482198	0	0
ct	16.4110474036387	3.7815888773559	0.625	0.252	1.29233202061578	0	0
Inx3	2.74888336309316	0.030790449982454	0.295	0.011	1.29113209071094	0	0
ssp7	2.77496472722038	0.0417285645675649	0.277	0.015	1.28750962413495	0	0
Nep4	2.69329545580538	0.0209109490800887	0.319	0.008	1.28582382088568	0	0
Cyp9f2	2.66702495823768	0.0312401616349002	0.335	0.012	1.26861857685096	0	0
Gapdh1	15.1487422540375	3.54454121674951	0.784	0.725	1.26791538750391	0	0
Pino	3.86737046451154	0.378725387228172	0.392	0.181	1.26139440567134	0	0
Rac2	2.59832307717979	0.0318967115214562	0.316	0.011	1.24906934872806	0	0
Cyp1	29.411836312145	7.79307035774136	0.868	0.878	1.24086793307979	0	0
lncRNA:CR43334	3.41903039968658	0.279778633583373	0.309	0.118	1.23923318497624	0	0
Pkn	4.54675823734736	0.61013869614676	0.42	0.26	1.23689333376486	0	0
nuf	4.30420160184794	0.551002923839732	0.404	0.228	1.22959749223478	0	0
Ssadh	6.81482802335488	1.29735241618014	0.574	0.432	1.2242656211789	0	0
CG9436	2.54060893280537	0.0437925624379599	0.249	0.017	1.2214379525344	0	0
Proc-R	2.45489130265562	0.0199335189910856	0.289	0.007	1.22005354813126	0	0
RpL22	3.38224634016814	0.299572821091915	0.387	0.156	1.21552584466424	0	0
GLaz	2.42276297580213	0.0261475059672895	0.26	0.012	1.20463660815612	0	0
CAP	3.21014509325951	0.263666670221293	0.358	0.098	1.20347956037852	0	0
CG9691	2.36894026310978	0.0248628068682784	0.204	0.008	1.19003947625121	0	0
CG13707	2.41984609529479	0.0418980838518725	0.306	0.016	1.18855141834206	0	0
mnd	2.51947184709956	0.0779567754740122	0.247	0.029	1.18324356019472	0	0
CG17841	10.6149431242531	2.58083103867097	0.693	0.64	1.17669756228003	0	0
CG31974	2.31181982493953	0.0246275438725438	0.299	0.009	1.17316865963757	0	0
CG31235	2.2918220204903	0.0248731264998369	0.213	0.01	1.16687239119913	0	0
fog	2.26205736090658	0.0174282492150634	0.257	0.007	1.16507996952001	0	0
CG5254	2.28915728157183	0.0454124636608106	0.268	0.018	1.14621987693738	0	0
Hnf4	2.18475054581633	0.01525538443499	0.277	0.006	1.14323377326613	0	0
AANATL2	2.24441092621735	0.0375027949322629	0.259	0.015	1.14011713389454	0	0
asRNA:CR44107	2.3211660118625	0.0634636621234286	0.255	0.023	1.13878474278319	0	0
CG9467	2.66219481126816	0.181344784662667	0.305	0.092	1.13140920529888	0	0
Irc	2.15494602118653	0.0207125616539534	0.226	0.008	1.12847041361997	0	0
GILT3	2.27852516463685	0.0620179196476738	0.254	0.023	1.12722288017906	0	0
SLC22A	2.16204126197872	0.0281697832159756	0.246	0.012	1.1234374758651	0	0
Csas	2.17222200327118	0.0396982698179808	0.278	0.014	1.11550174386064	0	0
E23	2.06267955002887	0.0114648697256484	0.263	0.004	1.10789055657993	0	0
Mal-A5	2.05700131156521	0.015733450152778	0.255	0.006	1.10182350942122	0	0
CG44325	2.23092338742442	0.0815276689328032	0.23	0.027	1.09439342490586	0	0
ine	2.02461941315609	0.0196913099760837	0.27	0.008	1.08728532552095	0	0
asRNA:CR44998	2.02557516495169	0.0212404289053051	0.224	0.008	1.08608321537593	0	0
l(1)G0193	3.22266385493612	0.425776846468104	0.368	0.168	1.08574935354838	0	0
CG10365	2.31386113745547	0.120138501364652	0.295	0.056	1.08466167673848	0	0
fng	2.00499444029175	0.0172530917136926	0.265	0.006	1.08316977065191	0	0
CG8112	2.01641602718109	0.0222478064260724	0.217	0.008	1.08206544624855	0	0
CG13124	2.17137124194119	0.0884858941521626	0.269	0.043	1.06937642016391	0	0
kibra	2.29177473447728	0.133566003615558	0.298	0.058	1.06605843311619	0	0
stumps	1.91598271960008	0.0174757321397504	0.259	0.007	1.0528821004925	0	0
CG11791	2.07948739130853	0.077491259924853	0.262	0.029	1.05012772021669	0	0
CG5888	1.8857258051888	0.0281920221839524	0.263	0.011	1.03197450564373	0	0
moody	1.83626060557843	0.0202083667471061	0.223	0.007	1.02247960884273	0	0
Oatp74D	2.16956101067615	0.150893763427263	0.211	0.071	1.01305426975131	0	0
CG30069	2.12842115359495	0.137536782416753	0.249	0.053	1.01166324600529	0	0
Tsp42Ef	1.81040301614055	0.0380596208287949	0.244	0.016	0.995974673903544	0	0
asRNA:CR43259	1.79530804999338	0.0410658960120864	0.226	0.015	0.987697226887086	0	0
asRNA:CR45131	1.80521189601302	0.0515859470119156	0.157	0.023	0.981179628022667	0	0
Oda	25.3233293695458	8.87688185240152	0.892	0.924	0.980258734297272	0	0
GstS1	1.80013813145217	0.0542865469344201	0.228	0.028	0.976804469293882	0	0
CG8740	1.70809728067918	0.0223498571422373	0.193	0.008	0.974142518673926	0	0
Taldo	1.94033992834359	0.114422865666987	0.255	0.059	0.970188534913586	0	0
CG5793	1.82346663688753	0.0712025988423693	0.248	0.041	0.969183492339861	0	0
e	1.65410290088751	0.00967773407401393	0.139	0.003	0.966475502394608	0	0
CG9689	1.64139674996046	0.0114678012174643	0.158	0.004	0.959905304791146	0	0
EbpIII	1.71533300722703	0.0439052081143498	0.14	0.015	0.955945911947199	0	0
GstE1	1.65246339846855	0.0217912595030686	0.228	0.008	0.953931568671281	0	0
santa-maria	1.63856610528637	0.0165136229291637	0.214	0.006	0.953856871870297	0	0
CG7834	2.1770117409164	0.226521680557495	0.28	0.119	0.951758789549606	0	0
CG3376	1.61196778181009	0.00962235559774341	0.196	0.004	0.950527521071546	0	0
Tctp	9.70169490905066	3.13876339115276	0.672	0.698	0.950005086209525	0	0
Ect4	1.78352608246211	0.0769680638424447	0.243	0.039	0.94956875413168	0	0
eEF5	9.26985730882478	2.97507888830838	0.679	0.707	0.949168535839205	0	0
pnt	1.6955316126129	0.0494460793109343	0.212	0.008	0.943332962306502	0	0
DNaseII	1.60057761628767	0.0138153109884689	0.204	0.006	0.942012830949143	0	0
CG10514	1.65574312878027	0.0375195011163628	0.185	0.016	0.93989174417268	0	0
RhoGAP18B	1.61413809637996	0.02675503046506	0.23	0.011	0.934531070083736	0	0
CG32473	1.86612838837606	0.127587619135371	0.234	0.065	0.932881625103191	0	0
CG4302	1.58287229738195	0.0228943104209136	0.229	0.008	0.926265904979958	0	0
CG32032	1.56172655076983	0.0194153486769221	0.212	0.007	0.921452189667864	0	0
Ork1	1.51927292884348	0.010281113374227	0.16	0.004	0.913741717393104	0	0
Eno	19.1611147373103	7.09436804718351	0.839	0.876	0.91258721915749	0	0
Syb	1.55619343262868	0.0313190510513246	0.233	0.013	0.907680596498759	0	0
Cyp28a5	1.50549632407472	0.0125291736816259	0.205	0.004	0.906035515177993	0	0
CG15203	1.51136261297972	0.0151294962864826	0.156	0.006	0.905809292634126	0	0
Ilp6	1.51251558110636	0.0188011432463702	0.195	0.008	0.902657888528845	0	0
wrapper	1.51311457092533	0.0231390141535675	0.094	0.008	0.898647482366982	0	0
GILT2	1.48927343741551	0.0166331342835713	0.199	0.006	0.895494556959009	0	0
CG3164	1.7088379284291	0.106873102786926	0.238	0.051	0.894980718702119	0	0
CG32195	1.50755135286103	0.0247968036833029	0.203	0.009	0.89481236772035	0	0
Ugt86Dd	1.41892594454859	0.00920327054831263	0.205	0.004	0.874162438569545	0	0
RpL41	41.9536299295235	16.9212659609356	0.953	0.967	0.874133109905217	0	0
rols	1.40556944243682	0.0100702074763917	0.175	0.004	0.867766809142936	0	0
Ldsdh1	1.40807619070674	0.0112704964101557	0.177	0.005	0.867620710029041	0	0
Jheh3	1.41365223599597	0.0138416976938737	0.202	0.005	0.867394274678005	0	0
RpLP2	9.13253574447526	3.27054050002692	0.668	0.735	0.864011207187115	0	0
Alp4	1.41151642799568	0.0195021370281799	0.166	0.007	0.860941365675978	0	0
CG33080	1.42499914953847	0.027370025590157	0.193	0.014	0.858829010072616	0	0
CG7737	1.6509734015301	0.133439660666945	0.23	0.073	0.849669937095388	0	0
CG10311	1.38067711834076	0.0185596337216518	0.191	0.007	0.848995445217027	0	0
ana	1.36942331134751	0.0180390864556184	0.159	0.005	0.844768284261736	0	0
CG14153	1.33397696501845	0.0109092140101528	0.15	0.004	0.836723526703824	0	0
Tpi	8.94640522303445	3.31334877614819	0.663	0.73	0.835496621125555	0	0
Orct	1.32807060507471	0.0112741369781736	0.185	0.005	0.833828800485887	0	0
CG10550	1.30557960092274	0.0202416838850545	0.141	0.007	0.815292554387491	0	0
CG5835	1.26412453632415	0.0161001190140027	0.167	0.006	0.801216279400479	0	0
goe	1.27261231366996	0.0233440321262051	0.188	0.008	0.7978542410825	0	0
CG31869	1.24185803791695	0.0142606440968564	0.162	0.006	0.793145085651575	0	0
LManII	1.24277222281812	0.0150647387839619	0.174	0.005	0.792760307631441	0	0
CG13255	1.27769958655364	0.0320182858586782	0.172	0.015	0.791649594606729	0	0
pst	1.24400043408965	0.0178939838674496	0.201	0.009	0.790524409983836	0	0
lncRNA:CR45018	1.22867674113928	0.0148926638734021	0.166	0.006	0.78662516269967	0	0
CG12065	1.35171078363761	0.0810805252561227	0.198	0.029	0.77718202900346	0	0
be	1.16427527131162	0.0200568808011087	0.17	0.009	0.752227166519254	0	0
whd	1.32947135256778	0.103050580431739	0.203	0.044	0.747561758159136	0	0
Pglym78	11.3778626405555	4.86121987546554	0.719	0.809	0.747551854393456	0	0
wgn	1.12794535697871	0.00935171872601631	0.163	0.004	0.745848630914559	0	0
Sod1	11.0885377993931	4.7783501826491	0.717	0.817	0.738139507922296	0	0
Gapdh2	12.5592357417824	5.4863946650198	0.731	0.823	0.737361064910286	0	0
PGRP-LA	1.12834367873891	0.0209481433489027	0.168	0.008	0.734612313773116	0	0
CG3328	1.1008237898043	0.012328951083851	0.159	0.005	0.730075980140623	0	0
Ssk	1.14246377982963	0.0352916581535016	0.134	0.019	0.727273283445248	0	0
asRNA:CR46354	1.10388569761539	0.0223441452550272	0.171	0.01	0.721687795032849	0	0
Jheh2	1.06997162878138	0.00951213480054307	0.172	0.004	0.718067721977329	0	0
CG43313	1.07133114227899	0.0157613731189759	0.157	0.007	0.712553011910311	0	0
Fkbp14	1.19200953555545	0.0811114514669189	0.174	0.028	0.706829085556443	0	0
JhI-26	1.03807685985422	0.0108369398638495	0.161	0.004	0.701228006422333	0	0
Tis11	1.07309498128823	0.0342257892716866	0.141	0.012	0.695389533566689	0	0
CG8312	1.04714533727941	0.0213927336978623	0.151	0.011	0.695279183150383	0	0
betaTub97EF	1.04523633985243	0.0250196169336837	0.161	0.01	0.690801601547982	0	0
CG1468	1.01598779317381	0.0114071324245508	0.135	0.004	0.689766733547209	0	0
Vha68-2	0.997855470786655	0.019962143506023	0.149	0.008	0.672308828268654	0	0
Mes2	0.983046148251606	0.0132740462626764	0.151	0.005	0.671447403143343	0	0
Npc2b	0.97726649420304	0.0108130557236651	0.098	0.004	0.670960319697384	0	0
Rab9	1.10492601697207	0.0788606976900424	0.169	0.038	0.668374745403965	0	0
cry	1.08338258447834	0.0711980211334934	0.176	0.026	0.665215147293424	0	0
pbl	0.978422292474342	0.0197140225822301	0.154	0.009	0.662777487124674	0	0
CG11892	0.984307961487965	0.0252439784816965	0.091	0.008	0.660339607287814	0	0
ImpE1	0.954137126682263	0.0105277218865422	0.106	0.004	0.659476037263553	0	0
Sodh-2	1.0089258727142	0.0492533881183988	0.138	0.023	0.649521335236112	0	0
CG13012	0.948588095303233	0.0196252893762337	0.116	0.007	0.647669860186436	0	0
CG31549	1.03746387605685	0.0687383431541674	0.171	0.038	0.645227002213964	0	0
RpL17	13.4315558225305	6.63281627211889	0.768	0.876	0.636960303262145	0	0
Elal	0.907567456753616	0.00977617585283532	0.124	0.004	0.636100149283168	0	0
Cyp6a17	0.88485373087268	0.00733576774892282	0.152	0.003	0.626541229662515	0	0
CG5321	0.900477646274848	0.0160076184371093	0.131	0.006	0.626224399764863	0	0
CG15890	0.882377007027331	0.00647788155287883	0.133	0.002	0.626078353394495	0	0
CG31999	1.00654464277752	0.0788999156149307	0.146	0.03	0.620472234195412	0	0
Lapsyn	0.866277933530824	0.00894441262636234	0.149	0.003	0.615041389187586	0	0
CG32407	0.884633290500932	0.0191107446116043	0.143	0.008	0.614802833093405	0	0
lncRNA:CR44785	0.873997251235717	0.015774324501024	0.118	0.006	0.612422514095715	0	0
Ptr	0.852724905895863	0.00581888330469635	0.138	0.002	0.610855458517743	0	0
Idgf4	0.860792053700551	0.0129750170607814	0.101	0.005	0.608110669772373	0	0
RpS3A	13.8974906942915	7.11681302794165	0.785	0.896	0.607255196101953	0	0
Irk3	0.858896106936456	0.0156949141111709	0.123	0.005	0.604409797969133	0	0
CG10799	0.840263557330139	0.00776372816001717	0.05	0.002	0.602175053535446	0	0
Est-Q	0.83117991865506	0.00664070503732564	0.115	0.003	0.598341770686432	0	0
CG11426	0.844379099072554	0.0146533979116665	0.126	0.006	0.597595614898776	0	0
CG17739	0.845248620231929	0.0214117966370297	0.144	0.007	0.591428237284384	0	0
CG1213	0.820669231806257	0.00792100562835987	0.118	0.003	0.591314344137581	0	0
lncRNA:CR42491	0.833943297854551	0.0220032630533909	0.132	0.011	0.58470377156802	0	0
Tsp42Ea	0.80091550739277	0.0131526948765256	0.114	0.005	0.575228201594926	0	0
Cyp6a13	0.785923957330777	0.00924903749362116	0.143	0.004	0.570729377399782	0	0
D2hgdh	0.82129161928752	0.0314530303753133	0.129	0.014	0.56857741308295	0	0
CG3091	0.790144205711069	0.0151116345565307	0.14	0.006	0.567297587226864	0	0
Zip71B	0.775947450128734	0.00742803363788311	0.124	0.003	0.566933473585702	0	0
Jheh1	0.777111697300205	0.0114367292551103	0.115	0.004	0.563617580162989	0	0
CG1146	0.778322408612793	0.0126347074445489	0.135	0.006	0.563114897292579	0	0
CG42741	0.755411389509143	0.00638655950541056	0.088	0.003	0.556336987572409	0	0
NT5E-2	0.756454607008865	0.00862833469694001	0.121	0.003	0.554706026163321	0	0
CG31548	0.770263964160868	0.0166629037765002	0.126	0.007	0.55460306701998	0	0
CG34417	0.777885674790179	0.0248533631973397	0.073	0.009	0.550875293070355	0	0
RpS29	19.7921896117987	11.0305786214879	0.852	0.929	0.547125789715256	0	0
yin	0.740605465747864	0.00997350563508854	0.106	0.003	0.544308923055304	0	0
CG11594	0.746524098660066	0.0166622038260093	0.093	0.005	0.541102671166727	0	0
E(spl)mbeta-HLH	0.72326520695524	0.00883756062998821	0.088	0.003	0.535422129368176	0	0
lncRNA:CR43641	0.739516824647147	0.0191913547823299	0.109	0.007	0.53459786423651	0	0
ttk	0.71804595725431	0.00838755192784748	0.124	0.003	0.53283500176727	0	0
asRNA:CR45875	0.715785071554588	0.010657282060687	0.109	0.004	0.529269850035663	0	0
sev	0.707779517638328	0.00725965700782692	0.123	0.003	0.527960566458212	0	0
Cyp12e1	0.711425694494557	0.0128987193904937	0.126	0.007	0.524510523207601	0	0
Rchy1	0.721139670038207	0.0186947211158025	0.122	0.007	0.524464547643774	0	0
CG7530	0.705130941360671	0.0109779789020982	0.114	0.005	0.522723747938909	0	0
wdp	0.696299907495151	0.0061317315495108	0.092	0.002	0.522336345007081	0	0
l(2)gl	0.722174350774156	0.0236043907803866	0.13	0.011	0.520257535036601	0	0
foxo	0.761091012518441	0.0479481603669249	0.13	0.011	0.519099391095185	0	0
CG18622	0.704751325007401	0.0152046051282102	0.113	0.006	0.518329076076677	0	0
Cyp6a9	0.673626368475114	0.00483110396785821	0.119	0.002	0.51017327867165	0	0
Ncc69	0.674779986678482	0.00661491697774249	0.106	0.003	0.509088670991441	0	0
Myd88	0.676027495216816	0.00800869372472219	0.123	0.004	0.508449612847066	0	0
fat-spondin	0.670817810965362	0.00812657137715836	0.104	0.003	0.505219485117389	0	0
Spn88Ea	0.673865255072635	0.0115460855494628	0.111	0.005	0.503655537860484	0	0
CG11378	0.663129788377492	0.00751458572575782	0.078	0.003	0.501214750009287	0	0
CG9360	0.675056625458603	0.0159865863481379	0.088	0.006	0.499986824293666	0	0
if	0.6793036433283	0.020575206093257	0.111	0.008	0.498012813577043	0	0
CG10178	0.654216139519403	0.00600198802519361	0.097	0.003	0.497343217075989	0	0
mol	0.659821267229873	0.00973517471891999	0.104	0.005	0.497021833004842	0	0
CG45676	0.665511604137435	0.0133522771335158	0.101	0.005	0.496868424872004	0	0
yip2	0.694664755147308	0.0317124331508923	0.121	0.017	0.496264958514958	0	0
CG14968	0.644713381272945	0.00957446131267308	0.097	0.004	0.488037216090513	0	0
CG15611	0.636740105156887	0.00508921455113005	0.106	0.002	0.487630214630816	0	0
CG8180	0.642922527656837	0.00970282680509541	0.079	0.003	0.486820628292482	0	0
lncRNA:CR31044	0.642366381859561	0.0105455253497981	0.109	0.003	0.485647808454123	0	0
CG7341	0.636151483718893	0.00787249804070666	0.098	0.003	0.484505156244547	0	0
Cyp12a4	0.636270765396784	0.015090043505754	0.098	0.006	0.477442407634902	0	0
CG2493	0.621217910719785	0.00631837758180225	0.116	0.002	0.47687916320902	0	0
Marc	0.628465863817947	0.0133162433237352	0.109	0.006	0.474410022314783	0	0
lncRNA:CR13130	0.615623361183297	0.00931651985704067	0.092	0.003	0.470447475592775	0	0
CG31100	0.611380794771912	0.0074796053532733	0.097	0.002	0.469639676132341	0	0
dnd	0.618269095923815	0.0184738864376867	0.09	0.008	0.463051801608855	0	0
CG7509	0.587743346872865	0.00298084444591816	0.08	0.001	0.459337318867709	0	0
Mmp1	0.598582933395715	0.0120833635039072	0.072	0.005	0.457106627707142	0	0
CG15202	0.598146685445589	0.0211027654336031	0.092	0.011	0.447961450411875	0	0
Ugt36Bc	0.576478297922944	0.00780944353490919	0.089	0.003	0.447414326256253	0	0
CG10352	0.575247382497708	0.00752926239758515	0.09	0.003	0.446911269215907	0	0
daw	0.570346483137141	0.00623462432324105	0.068	0.003	0.44508101544982	0	0
CG3394	0.570156709181863	0.00621663699069395	0.09	0.002	0.444978035729247	0	0
mt:CoIII	149.449683952337	95.5200065442234	0.986	0.998	0.443878393832909	0	0
CG5955	0.565851168042686	0.00676219038361477	0.083	0.002	0.441690124161665	0	0
Cyp6a2	0.56524254800298	0.00688236992527214	0.072	0.003	0.441182000207724	0	0
CG11686	0.567700541609005	0.0101278922119713	0.087	0.004	0.439532973783068	0	0
for	0.561148509308218	0.00699274400782882	0.095	0.003	0.43845336613992	0	0
Syx4	0.566646260801554	0.011010465323491	0.095	0.005	0.437986903500575	0	0
28SrRNA-Psi:CR45860	27.3589880126506	17.3567248538093	0.928	0.978	0.434948033000169	0	0
28SrRNA-Psi:CR45859	171.828932602407	111.07685164618	1	0.999	0.433117464999443	0	0
mt:CoII	143.014650952021	92.3940527091486	0.987	0.997	0.433087369406414	0	0
IP3K2	0.5513594293092	0.00734379364594027	0.093	0.003	0.431814638423132	0	0
mt:Cyt-b	65.6981394552803	42.4338971737246	0.951	0.991	0.42893688118695	0	0
Dll	0.643584498473715	0.0732871286219591	0.111	0.021	0.426153504441762	0	0
alpha-Est8	0.594087412294835	0.0411300352882568	0.101	0.015	0.425994721539136	0	0
CG6701	0.534614866312968	0.00440585998629121	0.102	0.002	0.423883265533779	0	0
Cyp28c1	0.530445607481789	0.00535175633789946	0.088	0.002	0.420221453140887	0	0
how	0.528604500292512	0.00764004736843757	0.096	0.003	0.416744217873259	0	0
Debcl	0.519451986901554	0.00909490538924258	0.083	0.004	0.40929593910893	0	0
Tollo	0.507967631522888	0.00351241678452342	0.082	0.001	0.407256542192972	0	0
mt:lrRNA	151.610137486572	100.572674744515	0.992	0.998	0.407111998797828	0	0
CG9220	0.507966121181281	0.00428425422174572	0.085	0.002	0.406486700340292	0	0
GstE6	0.51229314265922	0.0121139176703972	0.085	0.005	0.401586004987581	0	0
GstE3	0.51756644238236	0.0182905005481042	0.077	0.007	0.398982785684069	0	0
Sk1	0.498727235535904	0.00684249996079121	0.087	0.003	0.397797041976297	0	0
CG30159	0.492967185501639	0.00715507085336117	0.092	0.003	0.393635944631296	0	0
28SrRNA-Psi:CR45855	163.218072337464	109.838767318137	0.999	0.999	0.393118655258126	0	0
CG16700	0.491273617354624	0.00710533908782763	0.058	0.003	0.392550316486379	0	0
CG3902	0.488719562762137	0.00784049869476953	0.088	0.003	0.390106474943479	0	0
ken	0.480769762011446	0.00389769776219469	0.09	0.001	0.388671940614414	0	0
CG15210	0.499351928663454	0.0175042222981392	0.063	0.006	0.387680179186266	0	0
CG6908	0.4794387345734	0.00515746361254767	0.062	0.002	0.386518573003035	0	0
CG10660	0.485852401502476	0.0100811384405306	0.081	0.004	0.385957952604895	0	0
sktl	0.483755584816232	0.00891800105659915	0.087	0.003	0.385697960388502	0	0
CG32512	0.478298147807567	0.00754040484197786	0.073	0.003	0.383379407907512	0	0
mt:CoI	137.977398742171	94.0672648950179	0.981	0.997	0.379726628356036	0	0
Gart	0.459202126339371	0.0060017059567089	0.078	0.002	0.371906030074034	0	0
CG8547	0.459401512135417	0.00677079044672598	0.086	0.003	0.371278456895524	0	0
CG4592	0.458739876959037	0.0106183686245336	0.079	0.004	0.367010575393615	0	0
MFS14	0.446409959772392	0.00411103386297151	0.063	0.001	0.36498198988492	0	0
Sox14	0.464797502774276	0.0179467206886962	0.08	0.009	0.363929430035309	0	0
CG7966	0.44496595058236	0.00549742863798943	0.072	0.002	0.362603384745523	0	0
lama	0.449291330680559	0.00911938633529108	0.049	0.003	0.361996643685366	0	0
CG11668	0.440330291008464	0.00746851131995348	0.069	0.002	0.357431695965519	0	0
CG5390	0.434451764622264	0.00415559420335069	0.056	0.002	0.356635747085803	0	0
Cyp6t1	0.429314288708177	0.00392591800462442	0.072	0.001	0.353276579181048	0	0
CG31689	0.426151454168386	0.00637191356449819	0.072	0.003	0.348627826697368	0	0
CG13397	0.425770042722471	0.00759336106855436	0.071	0.003	0.347147372006858	0	0
CG43341	0.421361584301436	0.00540475406355039	0.062	0.002	0.346225073587939	0	0
Cyp4s3	0.430889410189383	0.01335410970465	0.073	0.006	0.345030486561198	0	0
CG31710	0.413269958600435	0.00624264111144724	0.066	0.002	0.339682902414762	0	0
Zasp52	0.423655244834153	0.0146343058457005	0.066	0.006	0.338699422564643	0	0
CG10208	0.42315686433513	0.0148652050192126	0.068	0.006	0.338121747245266	0	0
EndoU	0.4047579790759	0.00375858911676727	0.071	0.002	0.336113487792171	0	0
CG5541	0.40590305989519	0.00901321057912315	0.076	0.003	0.331707009538337	0	0
Spn27A	0.395452733862015	0.00657929699534669	0.073	0.003	0.326661155136481	0	0
18SrRNA-Psi:CR41602	165.708201632164	119.267969853277	1	1	0.326522653228974	0	0
h	0.390450235751288	0.00503908265608252	0.062	0.002	0.324601176337401	0	0
CG6834	0.389380688322689	0.00463418688878528	0.077	0.002	0.324234617783356	0	0
CG43107	0.402977373772023	0.0145730781921626	0.074	0.008	0.324128762563906	0	0
Ctr1B	0.390769265634119	0.0060128078995299	0.068	0.002	0.323862219464304	0	0
blow	0.385422731243702	0.00870094345471175	0.072	0.004	0.317342005787734	0	0
CG6847	0.375812293727863	0.00423282086922279	0.067	0.002	0.314820428081414	0	0
CG12344	0.375414520052074	0.00481562761995342	0.055	0.002	0.31395108523806	0	0
nec	0.36725076435839	0.00523328516846047	0.045	0.002	0.307582343172561	0	0
CG9664	0.36219867013924	0.00321694824944553	0.062	0.001	0.305888278623196	0	0
by	0.369235552186344	0.0106139793749541	0.074	0.006	0.303694546472376	0	0
CG12811	0.358743225930574	0.00345213894816046	0.072	0.001	0.303113979930734	0	0
Sp7	0.356732026023146	0.00393328439603031	0.055	0.001	0.301153316798884	0	0
CG18343	0.362961544749318	0.0108651489820891	0.063	0.004	0.298853391287058	0	0
CR18228	0.349055664070086	0.00435216332917081	0.066	0.002	0.295062119528617	0	0
Gp150	0.351035342737887	0.00852202758568137	0.064	0.004	0.292385298960751	0	0
Ugt58Fa	0.340632048178715	0.00316452075926778	0.062	0.001	0.289981656301335	0	0
dap	0.347309219199836	0.00945191685756003	0.062	0.004	0.288701905493488	0	0
loco	0.345074438677003	0.0093526448060079	0.067	0.004	0.287140176640593	0	0
PGRP-LC	0.331028004348887	0.00369255406346137	0.054	0.001	0.282265825951476	0	0
CG42489	0.336018414151962	0.00886107074419276	0.056	0.004	0.280871816221416	0	0
olf186-M	0.326673281037735	0.00309684438934822	0.052	0.001	0.27958245727878	0	0
ci	0.330075125109311	0.0144070518356947	0.068	0.007	0.270931169275604	0	0
cher	0.319304411084123	0.00850732562676091	0.056	0.004	0.268633294135974	0	0
CG12512	0.312855049351373	0.00416633372838953	0.059	0.001	0.268046514101088	0	0
lncRNA:CR33963	0.307274991160693	0.0067557241764949	0.057	0.003	0.261211804726496	0	0
Adgf-C	0.300977789462119	0.00267731525845637	0.049	0.001	0.260442389853575	0	0
Ugt86De	0.29957834007037	0.00239545920280925	0.058	0.001	0.259647263397308	0	0
lncRNA:CR45251	0.303719506668362	0.0090972820675829	0.052	0.003	0.256165187056021	0	0
CG31300	0.298607116627713	0.00534511341445267	0.05	0.002	0.25596136231176	0	0
Vinc	0.309664866841824	0.0147567094691126	0.062	0.006	0.255122388987525	0	0
lncRNA:CR43653	0.300963990071379	0.00853532597416992	0.05	0.003	0.254606414460652	0	0
E(spl)m3-HLH	0.291151309038093	0.0017918555713974	0.044	0.001	0.253744055856374	0	0
CG6175	0.294946140588554	0.00593777768584592	0.056	0.003	0.252548885449722	0	0
su(r)	0.296007123249283	0.00745914536357989	0.059	0.003	0.251856630740407	0	0
zormin	0.29083672834669	0.00581447743847359	0.054	0.002	0.249492996125912	0	0
CG10562	0.288684387865756	0.00431423730889325	0.044	0.002	0.24931688593337	0	0
magu	0.287044694700593	0.00452190668800984	0.052	0.002	0.247836942243495	0	0
NANS	0.285913074840683	0.00388412067203952	0.05	0.002	0.24759243314333	0	0
CG5167	0.285938610009133	0.00395589047622545	0.058	0.002	0.247540800997757	0	0
hpRNA:CR33940	0.288432648291151	0.0065608858551605	0.051	0.002	0.246887021415345	0	0
Spn77Ba	0.282454920133845	0.00445818483541934	0.051	0.002	0.244327870884824	0	0
Cdk4	0.27907298386371	0.00220091802871666	0.051	0.001	0.243937084636275	0	0
Wsck	0.278501138313718	0.0058160836105334	0.047	0.003	0.239889170608281	0	0
Gba1b	0.273229246955239	0.00330566942955589	0.047	0.001	0.238256169664904	0	0
Cyp6v1	0.264545940106585	0.0028222092693816	0.051	0.001	0.231894882803855	0	0
CG2930	0.25820922588555	0.00211185742263334	0.042	0.001	0.22757983014708	0	0
CG9547	0.261316376194841	0.00597726439986354	0.047	0.002	0.226196447188967	0	0
lncRNA:CR44854	0.253929224150328	0.00307077435920994	0.042	0.001	0.223215931384852	0	0
CG3097	0.237046432843956	0.00566297932012814	0.05	0.002	0.20707962442948	0	0
Tep2	0.233764293990816	0.0032088030482179	0.045	0.001	0.20686623168026	0	0
CG17027	0.234940532194439	0.00439751525304308	0.044	0.002	0.206634942415044	0	0
Idgf2	0.228358651971223	0.00289840929977243	0.041	0.001	0.202784631938771	0	0
CG5104	0.230534483394179	0.00496087913942647	0.047	0.002	0.20249999982034	0	0
CG7800	0.215032505743917	0.0015398535855955	0.045	0.001	0.193232160906602	0	0
AOX3	0.219183042534012	0.00698738665303877	0.045	0.002	0.191217909180097	0	0
CG10462	0.211721042776655	0.00280672293915413	0.041	0.001	0.189238906983072	0	0
CG17928	0.209674220670224	0.00188008984858855	0.035	0.001	0.188472759550016	0	0
Tet	8.76408496563143	7.0945802295039	0.352	0.869	0.187516124164079	0	0
Samuel	0.193920485274731	0.00166477971334274	0.041	0.001	0.175579022001903	0	0
cv	0.193334370340864	0.00289057511610134	0.038	0.001	0.173864975307748	0	0
CG7328	0.19307234413733	0.00310755872029894	0.039	0.001	0.173429041555085	0	0
Sema5c	0.188121566191209	0.00180955790494269	0.036	0.001	0.170565621521542	0	0
CG7054	0.189596321271563	0.00348055416024705	0.04	0.001	0.170139512701322	0	0
Spn31A	0.176372559020997	0.000759674238670889	0.033	0	0.161676215361665	0	0
ZnT41F	0.166283036234466	0.00141422072039298	0.034	0.001	0.152408578015269	0	0
Dys	1.07700918048032	1.00168811190601	0.07	0.357	0.0369380844537243	0	0
CG9413	1.14728568674181	1.07582285871128	0.089	0.393	0.0338469397792336	0	0
Fas2	2.80282920338255	3.02231965583899	0.139	0.483	-0.0561134481140999	0	0
Drat	3.47989855607976	3.82804020957579	0.296	0.773	-0.0748402291748294	0	0
CG17059	1.27792009389117	1.46342613962354	0.183	0.531	-0.0782903335650584	0	0
TfIIA-S	1.13994544467701	1.4022963517622	0.17	0.515	-0.115644757566921	0	0
Trp1	1.58128952717641	1.95037126961249	0.233	0.604	-0.133641925736904	0	0
CG15012	1.59781499407936	1.97665248224355	0.241	0.638	-0.136128636193359	0	0
p23	1.17325170044462	1.5175841186858	0.177	0.534	-0.147075233211726	0	0
Arf102F	1.09055726777191	1.42764805794988	0.167	0.511	-0.149492245536398	0	0
trx	2.4775859314524	3.04423481021975	0.312	0.734	-0.150954008116957	0	0
Tim17b	2.15391732630565	2.67412775156522	0.287	0.7	-0.152670482115249	0	0
Pp1-87B	1.70808444046603	2.17325057883067	0.244	0.627	-0.158514945275668	0	0
CHOp24	1.12854601920632	1.49749024310267	0.176	0.544	-0.159847198328113	0	0
CNBP	1.2794489644336	1.67929167981059	0.194	0.543	-0.161618729521085	0	0
ND-30	1.40289252936833	1.82766309230883	0.201	0.564	-0.162777375861745	0	0
ND-15	2.40073219836885	3.00602101251174	0.299	0.707	-0.163807721591386	0	0
ND-B17	1.54555502732932	2.00167799899204	0.219	0.596	-0.164822753677112	0	0
AP-2alpha	2.03902310703696	2.59621406211224	0.279	0.684	-0.16834552527165	0	0
Cchl	1.04046410999943	1.41555788494159	0.156	0.495	-0.168752981801135	0	0
Rpt3	0.647731415401135	0.954531330552612	0.11	0.412	-0.170750993966552	0	0
CG9005	2.06271904994354	2.63825592859002	0.285	0.7	-0.172201326501793	0	0
Unc-76	2.24850390358415	2.86100252427084	0.294	0.705	-0.172732318073533	0	0
Rac1	0.96448202326441	1.34051886731547	0.145	0.474	-0.175144033778227	0	0
Droj2	1.4437527969319	1.91214829874891	0.215	0.592	-0.175356166530442	0	0
Sep2	0.520443376558511	0.814155672627747	0.077	0.363	-0.176618177908235	0	0
Not1	2.37721374751058	3.0338498576044	0.324	0.738	-0.177670185116061	0	0
ND-13B	2.20018121325421	2.82439339900537	0.284	0.694	-0.178192428862434	0	0
AP-1-2beta	0.586091111007254	0.895583689461198	0.097	0.386	-0.178254238050365	0	0
fwd	0.937010380488726	1.31823630598851	0.152	0.479	-0.179660940168762	0	0
Sin3A	2.09440888266461	2.70344561969471	0.291	0.693	-0.179666738039454	0	0
Aps	1.34643477645845	1.80935351819912	0.194	0.566	-0.180057332409846	0	0
Marf	1.35358086021759	1.82246614248845	0.208	0.58	-0.181673082692895	0	0
robl	1.1591427601158	1.59169859703242	0.164	0.552	-0.182602217114204	0	0
CG13585	1.71504376124337	2.26364036591638	0.241	0.656	-0.184035177442782	0	0
Idh3b	1.56922390474601	2.10178153467846	0.219	0.598	-0.188372764314694	0	0
zetaCOP	0.518521640435551	0.836481323803451	0.087	0.378	-0.190114160180544	0	0
CG2182	0.641778369032013	0.995150492188867	0.106	0.411	-0.194939456486766	0	0
Chchd3	0.706211899563276	1.08009650848508	0.109	0.426	-0.198138641171464	0	0
Eip63E	2.47037681876468	3.2315851472225	0.302	0.712	-0.198313480790169	0	0
alphaTub84D	0.982247487875402	1.41741904311122	0.151	0.498	-0.198469164069967	0	0
CG13623	0.56973306481589	0.9183180878179	0.088	0.389	-0.200543223708355	0	0
Adar	1.39074924725089	1.92201422064918	0.213	0.57	-0.200666370680125	0	0
Bruce	0.986435529525947	1.43002670714925	0.164	0.499	-0.201560406446173	0	0
BI-1	2.02520154671777	2.70091963667256	0.292	0.711	-0.201603622941213	0	0
ND-20	2.59831765107822	3.40498293594154	0.33	0.733	-0.20226996849807	0	0
eIF3j	0.646991113069145	1.01693995874	0.107	0.422	-0.202631435572008	0	0
CG9034	2.6596870813563	3.48241460871819	0.319	0.743	-0.202784229531239	0	0
Ncoa6	1.29046278725528	1.81101351738704	0.215	0.577	-0.204791213006455	0	0
Atx2	1.5924761870563	2.18266816438939	0.234	0.621	-0.205106414636985	0	0
Lpin	1.11650286882296	1.60316442812871	0.17	0.539	-0.20696265628429	0	0
prel	1.12372963527349	1.61321036835319	0.168	0.556	-0.207405686744401	0	0
CG5214	1.02873465437461	1.49659919103253	0.158	0.514	-0.207517206468099	0	0
Srp9	0.54382566059003	0.899924566983679	0.084	0.396	-0.207550652695052	0	0
bcn92	0.361733499177552	0.676581843553756	0.056	0.322	-0.207998583995266	0	0
CG40045	1.67225509726597	2.29329809105589	0.243	0.656	-0.208966800286971	0	0
ND-75	1.27971873292571	1.81481247218742	0.195	0.557	-0.210843569427791	0	0
Men	0.616842912504465	0.997103470920896	0.099	0.397	-0.211222437888394	0	0
ND-B12	3.15387921721854	4.13370469485172	0.372	0.778	-0.211784912515946	0	0
CkIIbeta	1.12803557740205	1.63077873940066	0.176	0.542	-0.212080610948939	0	0
SkpA	2.11562353708165	2.85203004812497	0.283	0.709	-0.212170989935493	0	0
SdhD	1.42531616448706	2.00175340014752	0.198	0.586	-0.213234691650644	0	0
CG40228	1.39968795378299	1.97165979495953	0.21	0.614	-0.213781940592287	0	0
Atf6	1.20206617218721	1.7315436432137	0.198	0.562	-0.215470797675336	0	0
CG41128	2.94454905498268	3.89673383452115	0.362	0.789	-0.216233778705335	0	0
Pfdn2	0.469371619737116	0.824273191575248	0.075	0.37	-0.216346816686846	0	0
Vps4	0.512186186624071	0.877599700024307	0.088	0.38	-0.216437796311215	0	0
CG34250	0.658345421483709	1.05926263838998	0.104	0.434	-0.216527604942846	0	0
Tao	0.816854039309466	1.25976755786604	0.141	0.469	-0.218155501900289	0	0
C3G	1.13317944740384	1.65407958847304	0.172	0.52	-0.218484358515061	0	0
galectin	1.0146786101898	1.50665429434831	0.164	0.521	-0.218489229503885	0	0
CG13865	0.433484669962048	0.785586166720782	0.071	0.354	-0.219638433890374	0	0
CG13365	0.732234587984491	1.15894692262898	0.118	0.444	-0.220208322614253	0	0
nudE	0.753299685136054	1.18545670768879	0.125	0.448	-0.220325279332897	0	0
PPP1R15	0.56633455719717	0.956289864883171	0.107	0.404	-0.22231154050554	0	0
ND-PDSW	2.43794083444145	3.29478203444743	0.311	0.727	-0.222528107958091	0	0
frj	0.659440774566334	1.07338227008472	0.118	0.424	-0.222700557919852	0	0
Pcf11	1.26074280310237	1.82571332642902	0.204	0.572	-0.223067404433176	0	0
tral	1.40136989686072	2.00249969578055	0.215	0.608	-0.223405808776272	0	0
mEFTs	0.484176009854029	0.858820000683785	0.08	0.371	-0.22508213543343	0	0
Pfdn6	0.677308817586638	1.10288047117123	0.105	0.451	-0.226117443094508	0	0
Sf3b5	0.368037885116551	0.718897404994349	0.058	0.334	-0.228305529045579	0	0
CG2747	0.692322612317424	1.12826520714687	0.119	0.429	-0.229205278905385	0	0
SelR	1.01112271405065	1.53626401273352	0.165	0.523	-0.231999006787437	0	0
Rbcn-3B	0.604454489881389	1.02748951315631	0.108	0.412	-0.234014517576103	0	0
C1GalTA	0.783400287705513	1.25491084784445	0.135	0.472	-0.23458862080634	0	0
mRpL16	0.349155114221661	0.708378711250032	0.06	0.33	-0.236066243473901	0	0
CG33129	0.811259844646002	1.2952108447461	0.138	0.484	-0.236802060726378	0	0
P5cr	0.275116188251014	0.616122931685082	0.044	0.305	-0.236992726294418	0	0
Vha14-1	3.15774518198864	4.27665771086307	0.371	0.801	-0.238319984212076	0	0
mRpL13	0.298350322285896	0.648639361665251	0.046	0.309	-0.238855842654992	0	0
CG33977	0.35795121202619	0.725798826576405	0.058	0.332	-0.239712929013481	0	0
ND-19	1.52544956387652	2.21612394656178	0.215	0.61	-0.241757799192831	0	0
ND-51	2.00130894881714	2.82266711287764	0.269	0.683	-0.241899866298452	0	0
CG32485	0.666313247175441	1.12274130610144	0.105	0.434	-0.24209477272095	0	0
CG10465	0.496265238238777	0.909543976195989	0.083	0.379	-0.243892295508722	0	0
Lnk	0.561476200124868	0.993399150868544	0.099	0.405	-0.24420964162961	0	0
Cyt-c1	2.79589473002701	3.84806890776721	0.335	0.742	-0.244660313767061	0	0
HmgD	0.573510437455259	1.0114577946069	0.09	0.386	-0.24555065936437	0	0
mRpL22	0.346237930227799	0.721604222020613	0.056	0.327	-0.245942559392013	0	0
CG9391	0.345815082408006	0.721089738802978	0.053	0.329	-0.245957820547063	0	0
lilli	1.58573211576918	2.31302792155666	0.251	0.656	-0.247853866365261	0	0
Paip2	0.43109362621784	0.834828864050563	0.076	0.351	-0.248512289499142	0	0
Adk2	1.47618235398765	2.17606713612009	0.212	0.639	-0.248925681006074	0	0
Acon	1.07823429025412	1.66791638027723	0.158	0.52	-0.249779151558831	0	0
Pp2C1	0.956821312042919	1.51212190295805	0.154	0.508	-0.24980639851171	0	0
Amun	0.488948196264898	0.911687007069944	0.082	0.375	-0.249916139858261	0	0
Cnot4	0.796995879458177	1.30753017843217	0.135	0.476	-0.250061450932619	0	0
Mi-2	0.715409577209605	1.20330815847146	0.121	0.448	-0.250308066687804	0	0
SCCRO	0.45062808705825	0.863286800409243	0.077	0.376	-0.25034539910762	0	0
VhaSFD	1.03366662394625	1.61360959506121	0.165	0.534	-0.250891870007906	0	0
RanBPM	0.433635975378276	0.843103233742303	0.075	0.353	-0.251236833730511	0	0
mRpL52	0.242922575291787	0.598462988699715	0.039	0.294	-0.251577013474443	0	0
Pis	1.87306103116743	2.69561927928888	0.265	0.696	-0.251770116841831	0	0
CG7382	0.547524282584492	0.991162096110155	0.09	0.425	-0.252062019242147	0	0
Taf10b	0.580249979188678	1.03350503307262	0.095	0.426	-0.252177872240188	0	0
Dlc90F	0.511995090230335	0.945927143836804	0.082	0.398	-0.252308513580266	0	0
PMP34	0.268114106633849	0.63248622375383	0.047	0.303	-0.252573301965835	0	0
U2af50	0.420876577035611	0.830298082589667	0.075	0.362	-0.253204851321098	0	0
ATPCL	0.539046556854321	0.982633671351109	0.094	0.381	-0.253262992137342	0	0
VhaAC45	1.63233885244917	2.39296288104145	0.239	0.632	-0.253830797370144	0	0
Ubc6	0.845341696089029	1.38306085348798	0.14	0.493	-0.255721272816969	0	0
Dp	0.475914801782643	0.906026935072472	0.082	0.374	-0.255742934716786	0	0
ND-23	0.913001572176486	1.47073441969011	0.144	0.499	-0.255841930055269	0	0
Klc	0.357776512849224	0.754104051684989	0.063	0.333	-0.256109769911855	0	0
CG11247	0.480867998950083	0.913359968114729	0.08	0.375	-0.256232440546391	0	0
Ubr1	0.678987584118937	1.17102349694422	0.122	0.439	-0.257007730673879	0	0
Pp2A-29B	0.825791400915966	1.36112187937911	0.138	0.495	-0.25712334132658	0	0
Duba	0.355363831057924	0.75320861084941	0.063	0.33	-0.257377672759644	0	0
mRpL54	0.26386481246319	0.635421599489002	0.041	0.304	-0.257726292284299	0	0
STUB1	0.455235359290097	0.8833941019607	0.081	0.38	-0.25790787599334	0	0
slpr	0.439838130967673	0.863759249431692	0.076	0.365	-0.258064851672264	0	0
Tim8	0.808887843689319	1.34219917298249	0.117	0.485	-0.258378100106541	0	0
Vhl	0.218292578385452	0.579269766160098	0.034	0.282	-0.259512214306964	0	0
CG13937	0.707219950686049	1.21325953846066	0.087	0.442	-0.259600045507238	0	0
Chd1	0.519195592504015	0.970095104504118	0.093	0.379	-0.259900838666284	0	0
Usp30	0.345276952258537	0.744675582480421	0.064	0.341	-0.259968721435207	0	0
bin3	0.925840226962023	1.50141602362928	0.154	0.509	-0.261494626928477	0	0
Mapmodulin	1.57237721789422	2.3440897444426	0.221	0.628	-0.262364073437982	0	0
Ssb-c31a	0.516109767999802	0.971187566262312	0.082	0.399	-0.262488495706159	0	0
Dbp80	1.10558718237445	1.74035404216902	0.177	0.565	-0.263492749791028	0	0
Fkbp59	0.447142643845539	0.885745488369068	0.072	0.381	-0.264732205449257	0	0
PI31	0.652905194806811	1.15427576735954	0.111	0.46	-0.264920132460206	0	0
CHES-1-like	0.933451128636457	1.52172956829948	0.157	0.499	-0.265638447095585	0	0
Mob4	0.552064703862921	1.02575812866213	0.086	0.426	-0.266357903493288	0	0
mahe	2.11027009110799	3.06077944478657	0.282	0.706	-0.266665368226404	0	0
CG7739	0.450577899927467	0.897332148731318	0.08	0.382	-0.268486738502298	0	0
l(2)SH0834	0.363473884178837	0.783985217554695	0.064	0.342	-0.2688139783969	0	0
CG5938	0.416308436425921	0.85396342564681	0.067	0.367	-0.269271945795608	0	0
CG14903	0.202918965950063	0.574736378076289	0.034	0.279	-0.26933680452024	0	0
stx	0.89663863105219	1.4839381816946	0.153	0.503	-0.269762099323351	0	0
yrt	0.568736409307084	1.05734737495312	0.105	0.42	-0.271147010494429	0	0
mRpL55	0.545164082905093	1.02644828977551	0.08	0.41	-0.271154542510635	0	0
emb	0.586984830785177	1.0814863304899	0.103	0.428	-0.271246337410244	0	0
Klp98A	0.654897728234662	1.1714805589643	0.114	0.446	-0.271670008847624	0	0
Mgat2	0.99303968895893	1.61589213825378	0.144	0.536	-0.271944245979079	0	0
prtp	0.477088728648366	0.938742289681592	0.087	0.398	-0.271966383242236	0	0
swm	0.61704119783103	1.1225314471592	0.112	0.434	-0.272011396975779	0	0
Slmap	0.465039531924829	0.923123399331648	0.081	0.383	-0.272068408413096	0	0
viaf	0.24557429896334	0.635289570776362	0.041	0.297	-0.272223188310338	0	0
Edc3	0.523739120691189	1.00074056955044	0.096	0.392	-0.272350134834128	0	0
CG4686	0.382437275157334	0.815653936724493	0.072	0.366	-0.272597615748237	0	0
UQCR-11	5.53698412793504	7.5881045877933	0.537	0.896	-0.272902141714139	0	0
mRpS28	0.388695421200668	0.824510951774907	0.061	0.367	-0.272947218959628	0	0
Atg8a	4.82573361801628	6.66228844752454	0.484	0.869	-0.274025757546571	0	0
capu	1.53842190843542	2.34032160767054	0.202	0.628	-0.274524500020164	0	0
tau	1.83257591864639	2.73091218810523	0.242	0.688	-0.275466241948603	0	0
CG11267	1.13219940187648	1.80952169706544	0.156	0.547	-0.27586022427528	0	0
Vps24	0.811391123347813	1.38686783006791	0.13	0.5	-0.275886848584485	0	0
Hsp83	1.94158994533173	2.87946440491508	0.222	0.604	-0.276746871232371	0	0
CG14647	0.286931409723216	0.697508579481829	0.053	0.32	-0.276901002129165	0	0
MED19	0.23311576373285	0.626539263567566	0.038	0.29	-0.276910498916125	0	0
e(r)	0.344040921863569	0.773468296025568	0.06	0.347	-0.277256429118217	0	0
Alh	0.536504124685587	1.0311578451248	0.087	0.399	-0.279096210459654	0	0
CG7220	1.07020341525001	1.73781237384107	0.126	0.572	-0.279512327112363	0	0
FoxK	0.365801483557683	0.80639402398581	0.065	0.335	-0.279591182399459	0	0
EMC8-9	0.496063681957988	0.978703096565476	0.084	0.415	-0.27960418156446	0	0
CG3732	0.28391418001929	0.699122200503914	0.042	0.323	-0.280198400018675	0	0
sina	0.819681826897058	1.40846783323294	0.139	0.51	-0.280329126060534	0	0
CG14721	0.157883370084874	0.532599798903152	0.026	0.265	-0.280371850942477	0	0
twin	0.280579690363397	0.695692161733585	0.05	0.308	-0.280778153975932	0	0
syd	0.637069667251152	1.16844145834189	0.108	0.447	-0.281100832180739	0	0
Su(var)205	0.858341408124266	1.46162525044812	0.124	0.527	-0.281137428863581	0	0
tna	3.73038465522935	5.27021381733903	0.385	0.777	-0.281803934056363	0	0
CG17272	0.410217854911566	0.869561020905971	0.068	0.355	-0.281959455645628	0	0
NUCB1	1.16956383881177	1.87865573185294	0.18	0.579	-0.282797273997618	0	0
CG2918	0.419260752960773	0.883655862348137	0.077	0.371	-0.283078356622772	0	0
rdgB	2.40701927652441	3.52248598674519	0.291	0.745	-0.283224043138534	0	0
bic	2.20935323817733	3.26032606254665	0.293	0.741	-0.283276264448556	0	0
Hmt4-20	0.416571722369348	0.882606855791216	0.078	0.359	-0.284417769267148	0	0
Atox1	1.62289218565404	2.48846718317743	0.23	0.601	-0.285184840617438	0	0
ND-18	1.39225079231983	2.18172637966053	0.196	0.616	-0.285189259288171	0	0
slmb	0.572797719853504	1.0930804799606	0.102	0.432	-0.285780874015956	0	0
ND-B17.2	2.26460426993162	3.34549156791183	0.289	0.713	-0.286000334788746	0	0
CycT	0.661085832324682	1.21316879061034	0.125	0.444	-0.286953826078882	0	0
GAPcenA	0.201505881319313	0.60178930793838	0.035	0.283	-0.287545650692954	0	0
Alas	0.37189934271197	0.829647186316352	0.065	0.353	-0.287926992661419	0	0
car	0.203411144629044	0.607113173341798	0.036	0.291	-0.289279364791147	0	0
CG6454	0.263378562656229	0.687328840799969	0.048	0.31	-0.289357179586105	0	0
LRR	0.752301417630228	1.34279980944286	0.126	0.47	-0.290416694153085	0	0
sqd	4.05528920575665	5.76029197273035	0.426	0.865	-0.290631017697263	0	0
Liprin-gamma	3.16610062580662	4.57160320944434	0.359	0.812	-0.290702345262648	0	0
trus	0.133446858569237	0.51586377535066	0.017	0.252	-0.290722117971408	0	0
prominin-like	0.755168520229026	1.3479094885997	0.121	0.466	-0.290960477695849	0	0
VhaAC39-1	1.32296958325597	2.11000336137678	0.197	0.621	-0.291777447050536	0	0
Rap1	1.92625852086966	2.91847452714392	0.26	0.714	-0.291977775132398	0	0
sbr	0.501435492204242	1.01105120213037	0.09	0.395	-0.292235926212505	0	0
CanB2	1.01726081636062	1.70220850096461	0.174	0.561	-0.29232884231509	0	0
CG17883	1.07666026352745	1.78198042508252	0.176	0.572	-0.292402096448467	0	0
CG11537	0.713926441627795	1.29796498410906	0.12	0.454	-0.293237038708509	0	0
CG1902	0.213229736605517	0.627302880166807	0.033	0.294	-0.293637962171345	0	0
Pak	0.376850496913132	0.85136707058987	0.07	0.341	-0.296125681014695	0	0
CG32066	0.824658240670016	1.45412805268149	0.119	0.455	-0.296378822022318	0	0
CG32486	2.71654414561642	3.99948558107019	0.323	0.798	-0.296540779965586	0	0
CG3689	0.527984129326871	1.05558282658068	0.096	0.42	-0.296610117521047	0	0
Pfdn4	0.36829857008128	0.843198856102267	0.062	0.377	-0.29793452254497	0	0
norpA	3.04617801496739	4.45739338428569	0.339	0.751	-0.299198538073448	0	0
chif	0.267213456794739	0.70920878495552	0.054	0.312	-0.29921020324433	0	0
CG3262	1.08695008950977	1.81504684583422	0.165	0.578	-0.299275190093257	0	0
Fim	2.7435533612227	4.05253726767259	0.309	0.787	-0.299855289400088	0	0
smt3	1.39694585497232	2.23507853252103	0.191	0.637	-0.299857837020337	0	0
Dad	0.283108595157935	0.733142034213053	0.051	0.315	-0.30065024231152	0	0
qkr54B	0.26592872696474	0.711062049067788	0.05	0.312	-0.301308234728534	0	0
Tango11	0.273342691994747	0.721927674574786	0.05	0.326	-0.30179892063837	0	0
PNUTS	2.43868163250066	3.65014347366886	0.305	0.786	-0.301809922114155	0	0
CG4911	0.537959853713958	1.07989356342281	0.095	0.404	-0.30185995314662	0	0
CG9609	0.22981411665149	0.663483120868072	0.043	0.299	-0.302050636376662	0	0
CG2926	0.649632431051896	1.2321887577538	0.11	0.457	-0.302430115793107	0	0
CG4747	0.313521218601069	0.777483883937736	0.061	0.327	-0.302487331694283	0	0
spidey	1.03354644118149	1.7535779319024	0.161	0.568	-0.303119848013956	0	0
CG4294	0.566089490784865	1.12182978378531	0.105	0.416	-0.303697079950716	0	0
faf	0.613040270780673	1.18844171568482	0.107	0.444	-0.305068979993021	0	0
Atet	0.882868811176233	1.55517234265158	0.124	0.516	-0.305323097338989	0	0
Rab14	1.36401374320309	2.20949722352804	0.194	0.647	-0.305753383625399	0	0
CG4896	0.31347600055494	0.783492308878875	0.059	0.339	-0.305896354826232	0	0
CG33107	0.141649666724652	0.550932090484723	0.023	0.261	-0.306381806418245	0	0
FBXO11	0.567235098906162	1.13035893635751	0.099	0.433	-0.306977496915773	0	0
dod	0.516899562540692	1.0630004650663	0.083	0.447	-0.307492969296023	0	0
Vti1a	0.173348372486743	0.596634599842927	0.028	0.287	-0.308036520627308	0	0
CG13887	0.620560277996175	1.20677996613119	0.107	0.466	-0.308762484064275	0	0
Stlk	0.757635244955034	1.39595308962157	0.136	0.503	-0.309811806664802	0	0
CG7582	0.36366010357943	0.859159903609389	0.068	0.348	-0.309952383523857	0	0
CG31638	0.3745843472463	0.87411466687871	0.067	0.375	-0.309984977739668	0	0
CG7903	0.142390396009469	0.557850217296271	0.024	0.268	-0.310183899306361	0	0
x16	0.14841636646689	0.566879544940842	0.024	0.272	-0.310702169864774	0	0
Diap2	0.367964949210133	0.867189679568673	0.059	0.369	-0.311110258361895	0	0
fmt	0.546866185141584	1.1128230339962	0.103	0.415	-0.311793915795614	0	0
Diap1	2.29222187947223	3.49817593031377	0.29	0.768	-0.312109285640832	0	0
CG32772	0.631258848312929	1.23059706730945	0.107	0.453	-0.312917276496021	0	0
dco	0.539198338490407	1.10491275889175	0.094	0.429	-0.313012300102851	0	0
Tif-IA	0.20901367054219	0.653825958796455	0.034	0.303	-0.313286487754875	0	0
mRpL48	0.212271929374459	0.658846696835907	0.034	0.313	-0.313626373316408	0	0
Ehbp1	0.650301981539095	1.25836824652126	0.122	0.463	-0.31368424741123	0	0
jagn	0.342723474745328	0.838767842027963	0.067	0.352	-0.314395701049772	0	0
Src42A	0.395851977539164	0.91158189253682	0.073	0.376	-0.314426149827939	0	0
CG4101	0.623509930934697	1.22357637620976	0.097	0.479	-0.314526450389148	0	0
CG44242	2.0520574296926	3.18646689204369	0.266	0.716	-0.316041224051393	0	0
mRpS25	0.409899308720647	0.934067679485674	0.061	0.396	-0.316107101396997	0	0
Rtf1	0.246310742840545	0.709716289535968	0.044	0.323	-0.316139662597443	0	0
CG46280	0.237682159384613	0.69797002146208	0.047	0.321	-0.316193028397759	0	0
CG17528	0.39873446831834	0.919669123677356	0.073	0.376	-0.316584963161123	0	0
CG14806	0.538186292565478	1.11146165688585	0.086	0.444	-0.316776445790599	0	0
S6kII	0.251811086359759	0.718497358662804	0.05	0.311	-0.31685890850107	0	0
dbo	0.274683017326717	0.75073144102586	0.051	0.332	-0.31733613307289	0	0
His4r	17.1522328051007	23.9587227990769	0.833	0.968	-0.318429799573873	0	0
SRPK	0.763111975115648	1.42497100393364	0.121	0.501	-0.318739151816022	0	0
fzr	0.379092518373461	0.897139990676317	0.071	0.378	-0.318921796576259	0	0
Met	0.512459628780628	1.08175665522831	0.094	0.417	-0.319474864216603	0	0
Fur2	0.571129785625986	1.16315892973757	0.1	0.435	-0.319774651558114	0	0
Cdk12	0.387845596660104	0.911037842088944	0.071	0.379	-0.319893853008961	0	0
mod(mdg4)	0.397760403847663	0.924942921336496	0.069	0.368	-0.320025071867279	0	0
Rab21	0.335018421772746	0.839896686839797	0.054	0.372	-0.320764330750163	0	0
Pat1	0.315369151421603	0.812822056980532	0.055	0.351	-0.320767428823464	0	0
CG12975	0.109055636650541	0.528971376360604	0.016	0.265	-0.321086330859923	0	0
AIMP3	0.494642646446029	1.06112835881154	0.082	0.442	-0.321366434046493	0	0
HnRNP-K	0.699193979479874	1.34671692978003	0.123	0.488	-0.3228632913034	0	0
CG3907	0.406733379090956	0.942891876869907	0.074	0.382	-0.322907257178291	0	0
Trf4-1	0.468788542913225	1.02990199105365	0.095	0.4	-0.323549571069537	0	0
mRpL21	0.176476214442998	0.626184367253469	0.032	0.296	-0.323712679929665	0	0
Hr39	0.238301193493665	0.712078295789629	0.044	0.297	-0.323967575141081	0	0
CG12567	0.290193862294297	0.784235543784563	0.055	0.337	-0.324197568780993	0	0
CG17065	0.503961498210665	1.08125727897873	0.086	0.431	-0.324869546541697	0	0
CG7332	0.624495077031331	1.24806702188648	0.102	0.472	-0.324873699922658	0	0
mRpL1	0.140066025705699	0.579356941131436	0.023	0.277	-0.325931586893322	0	0
CG5027	0.181367676945671	0.637304427209761	0.035	0.288	-0.326378432070707	0	0
Pcyt1	0.628470926808042	1.25845591939183	0.1	0.458	-0.327039865442179	0	0
CG10395	0.27130317481792	0.763487259912306	0.048	0.335	-0.327250750077069	0	0
Cbl	0.304875362426015	0.810353430675362	0.057	0.339	-0.327414563288418	0	0
CG12237	0.465040102020581	1.03306084493178	0.079	0.387	-0.327659847354361	0	0
CG14767	1.70986333867263	2.76097794480271	0.251	0.687	-0.327780810200703	0	0
sty	2.39271393841782	3.71068164593107	0.243	0.685	-0.328202447774211	0	0
Scamp	0.457779021153659	1.02463812867872	0.082	0.42	-0.328476923597479	0	0
Nc73EF	1.31530472902489	2.21609413127485	0.204	0.608	-0.328626309279815	0	0
CG5934	0.301910292095468	0.808974331337663	0.045	0.359	-0.328927375559254	0	0
CG5708	0.281830432308154	0.782620061539279	0.048	0.346	-0.329795145080361	0	0
Rga	0.760632810049786	1.45193252243232	0.134	0.523	-0.331203202704073	0	0
CG42238	0.939974731196357	1.70171117084094	0.15	0.507	-0.331210391409041	0	0
zip	0.694424502508716	1.36049430996505	0.111	0.475	-0.331527893843547	0	0
ear	0.196440018101927	0.667110069616869	0.035	0.295	-0.331741134174451	0	0
Aef1	0.138652525623332	0.586635064308828	0.03	0.269	-0.331769893692411	0	0
g	0.337398456374611	0.864094300701488	0.068	0.334	-0.332049029050494	0	0
CG6878	0.552588572467369	1.16476760983698	0.086	0.446	-0.332389431419043	0	0
CG9065	0.709002147497029	1.38297290366254	0.108	0.499	-0.332439166655289	0	0
CG46338	0.26325452753928	0.761698793037452	0.047	0.336	-0.332587217614253	0	0
Drak	0.4680254656598	1.04748477632903	0.083	0.399	-0.332693824247544	0	0
CG7154	0.172165386559055	0.634925571036472	0.035	0.283	-0.332744485000651	0	0
CG5149	0.269635265235165	0.771836149037901	0.047	0.325	-0.333286714730128	0	0
mts	2.68112926852227	4.13763725517319	0.332	0.805	-0.33337372424766	0	0
Fem-1	0.176090270023069	0.641833657105204	0.03	0.297	-0.333618094092673	0	0
CG10340	0.279372132992227	0.788638195623576	0.047	0.354	-0.335085109254514	0	0
Xpc	0.270792126583734	0.777018797149008	0.05	0.335	-0.335296699384342	0	0
CG4662	0.505879404710737	1.10625163130925	0.092	0.438	-0.33553284000897	0	0
Klp68D	0.143451512409216	0.599340425541422	0.021	0.286	-0.335539979426007	0	0
CG30122	0.505892552775915	1.10726404698143	0.088	0.429	-0.336004665164237	0	0
BtbVII	0.567425666985756	1.19405578842875	0.099	0.442	-0.336317218234992	0	0
lncRNA:CR46064	0.285902475359389	0.80117372570541	0.045	0.343	-0.336977734939423	0	0
Spt6	0.304141638689218	0.828406562389047	0.054	0.356	-0.337899780379417	0	0
Roc2	0.525475431973758	1.13878766093346	0.083	0.46	-0.33793303477776	0	0
rdgBbeta	0.144342222018824	0.604465016494588	0.026	0.286	-0.337960384617194	0	0
CG8668	0.634247851580434	1.29273258765505	0.118	0.49	-0.338561707015339	0	0
CG42724	0.602828009725493	1.24909382902772	0.102	0.454	-0.338757817315904	0	0
mbt	0.502152172511242	1.10876639311487	0.085	0.422	-0.339204267235353	0	0
CG11388	0.219041020383581	0.713133045857289	0.035	0.323	-0.340259383879774	0	0
Fkbp12	3.77816879482614	5.72223449078611	0.399	0.81	-0.341363236988396	0	0
BEAF-32	0.319608710326024	0.856527051527664	0.057	0.37	-0.341372304697374	0	0
Maf1	1.16924107743693	2.05221105261348	0.173	0.615	-0.341488890782594	0	0
fl(2)d	0.564837884227839	1.2019721766352	0.106	0.447	-0.341571172449819	0	0
CG32278	1.27830604925439	2.20691699720423	0.178	0.624	-0.341877832637928	0	0
RhoGAP1A	0.325585056422827	0.868470529501687	0.06	0.354	-0.343266283542685	0	0
Dhc64C	0.647353343654474	1.32260462984514	0.113	0.479	-0.343519275292903	0	0
CG7945	0.576790036054644	1.22345364058189	0.101	0.476	-0.343670523257998	0	0
Taf12	0.486045320129782	1.09675939384852	0.081	0.436	-0.344274563168178	0	0
CG9257	0.0497144505343898	0.481432058104165	0.009	0.241	-0.344491051461629	0	0
mRpS10	0.270832730325672	0.793633569584398	0.043	0.359	-0.344571110709146	0	0
veli	0.398442627562283	0.974784861884016	0.064	0.407	-0.345100253176936	0	0
xio	0.305146547907233	0.8432945685746	0.059	0.354	-0.345239165221927	0	0
PI4KIIIalpha	0.314158743161975	0.857829923575937	0.061	0.357	-0.346212376967836	0	0
Itp-r83A	0.113384864215775	0.574284233159836	0.024	0.264	-0.346395911371831	0	0
DIP1	0.587178630175262	1.24512003335213	0.107	0.46	-0.346800993130343	0	0
Xe7	1.01942404877693	1.85782613538663	0.169	0.581	-0.347248896903246	0	0
Haspin	0.538806989877708	1.17832370895215	0.098	0.445	-0.347548205859843	0	0
CG1646	0.355523470938837	0.92004619478548	0.065	0.376	-0.348161540391032	0	0
Klp10A	0.402297011604963	0.987430713380158	0.076	0.398	-0.348731091064959	0	0
ssp3	0.260983154410559	0.788103614949291	0.046	0.339	-0.349263927287194	0	0
cal1	0.148503080125968	0.628636115444109	0.023	0.289	-0.349283500553942	0	0
robo1	0.185204459514805	0.681638809811234	0.037	0.297	-0.349853500593476	0	0
Fak	0.238574543588372	0.757698689728591	0.046	0.331	-0.350044234047996	0	0
Axud1	0.320049446654351	0.873429807120853	0.059	0.364	-0.350101676891262	0	0
sotv	0.194902911302576	0.697039963476338	0.038	0.318	-0.350820599149023	0	0
CG10483	0.0724584472762686	0.523173087934952	0.013	0.241	-0.350842089517826	0	0
CG11448	0.341303300988334	0.90585100914663	0.058	0.372	-0.351286878829272	0	0
DAAM	0.153175153622434	0.63879483616912	0.027	0.291	-0.351441974745407	0	0
Den1	0.392952984032218	0.979573082665136	0.064	0.407	-0.351455264006659	0	0
alt	0.921450691651938	1.73142457618195	0.151	0.565	-0.351742826561803	0	0
Gasz	0.149560584817388	0.634524084560109	0.025	0.296	-0.351971913000026	0	0
CG5021	0.349846398392869	0.919370388318014	0.062	0.403	-0.352006402501459	0	0
lwr	0.704242866593198	1.4249246079056	0.113	0.518	-0.352679488788199	0	0
Smg5	0.615911258280091	1.30082604529879	0.106	0.473	-0.35336916442563	0	0
Fmr1	0.31193112158343	0.868945290441405	0.061	0.372	-0.353874065592343	0	0
CG8300	0.137228125999185	0.620921688303409	0.024	0.281	-0.354401097689633	0	0
CG5068	0.386588560504525	0.976516591207225	0.065	0.407	-0.354489540495831	0	0
CG14438	0.414737434528108	1.01694864127259	0.077	0.387	-0.35464184047939	0	0
sra	0.772721250066057	1.52814887342866	0.122	0.511	-0.354971568989389	0	0
elB	0.400746868214101	0.998294530790151	0.076	0.356	-0.355288510501469	0	0
Klp64D	0.213070999955886	0.731445184285305	0.035	0.338	-0.355801265647602	0	0
CG10132	0.615180957002366	1.30603357344537	0.104	0.471	-0.356081982833372	0	0
CG18508	0.410690019418412	1.01574044312773	0.074	0.417	-0.356907633312778	0	0
CG12576	0.29946238705574	0.856916067583581	0.061	0.361	-0.356966452980185	0	0
CG12091	0.978806550613172	1.82902255011658	0.147	0.579	-0.357437352580632	0	0
mle	0.309902979862608	0.873857072329618	0.055	0.365	-0.35804583884326	0	0
AP-1gamma	0.958349286092384	1.80181318658605	0.155	0.581	-0.35816485681957	0	0
CG17493	0.903934647648451	1.72595793653994	0.142	0.566	-0.358897290619664	0	0
eIF4G1	1.5576183674281	2.66207370765143	0.23	0.676	-0.358953073506614	0	0
didum	0.0644783251495546	0.525594711185484	0.01	0.242	-0.359899464974478	0	0
milt	1.0844634322	1.99105415259134	0.172	0.603	-0.361114409198471	0	0
CG32944	0.0584291540841567	0.519054415991874	0.008	0.24	-0.361302167664547	0	0
nsl1	0.578986817547778	1.26633641569992	0.105	0.459	-0.361381227312376	0	0
Dgkepsilon	0.138082337238016	0.634860321245102	0.027	0.3	-0.362212684600145	0	0
ben	1.39090941001956	2.43494336032323	0.194	0.653	-0.362326636695899	0	0
Dlic	1.19677204480395	2.1560419891692	0.193	0.64	-0.362329676914493	0	0
scaf6	0.272894819285233	0.829822903561428	0.056	0.351	-0.362925496283549	0	0
CG14414	0.274228982643209	0.831977880833932	0.044	0.355	-0.363054916200158	0	0
SC35	0.772095512959489	1.54834807797038	0.133	0.543	-0.363282584739532	0	0
CG7492	0.172323583525286	0.686241575153191	0.03	0.315	-0.363514384118984	0	0
CG1316	0.451314739002468	1.0875375620235	0.081	0.418	-0.363515309197933	0	0
CG10362	0.0446561720646652	0.503035581761984	0.007	0.244	-0.36379897498813	0	0
Wnk	0.424124797867396	1.04945252992075	0.081	0.41	-0.364015250807043	0	0
Rcd-1	0.322392991642441	0.903641391790118	0.066	0.378	-0.364325606197334	0	0
mbf1	0.552503695801618	1.23491083514501	0.089	0.463	-0.364332417108799	0	0
Mhcl	0.374637583654758	0.980731251411816	0.07	0.389	-0.365275974567275	0	0
p130CAS	0.118576770763244	0.612194892953761	0.026	0.287	-0.365539401270707	0	0
Ephrin	0.593094332088646	1.29622692518103	0.109	0.461	-0.365589062779792	0	0
bves	0.588902920741672	1.29037023978305	0.105	0.465	-0.365669690132363	0	0
unc-5	0.0441137072784937	0.505675396202158	0.007	0.233	-0.366073167227774	0	0
Src64B	0.142403547121873	0.647641927762303	0.027	0.279	-0.366210713463994	0	0
Yippee	0.496779388033926	1.15932689404136	0.084	0.46	-0.366480824807754	0	0
Rap2l	0.736745785720979	1.50559045946866	0.118	0.534	-0.366511295067616	0	0
mRpS33	0.583354074231382	1.28455553329406	0.081	0.48	-0.366626061648702	0	0
lid	0.537024048340208	1.21814042208076	0.098	0.459	-0.366821086430775	0	0
wcy	0.621825955246927	1.34069238756717	0.105	0.482	-0.366894130349467	0	0
Gprk2	1.77755598498615	3.0089468324695	0.223	0.686	-0.366957172590221	0	0
Top1	0.989746809240896	1.87418040819745	0.164	0.588	-0.367760159093467	0	0
CG9674	2.47559295916611	4.02237905197286	0.303	0.737	-0.368138635985756	0	0
snRNP-U1-70K	0.27533396946782	0.843761265383102	0.049	0.357	-0.368599569977188	0	0
Nedd4	0.516254807611698	1.19300110789719	0.09	0.446	-0.369027622636661	0	0
CG4768	0.25710693725645	0.81823894397443	0.048	0.355	-0.369055420064258	0	0
Yeti	2.24474679022468	3.69963479075761	0.296	0.791	-0.370447485238674	0	0
Ran	0.807554403953801	1.61866616143763	0.129	0.529	-0.370690315846271	0	0
Usf	0.352686871773401	0.959994653942137	0.062	0.382	-0.37084885579414	0	0
Ucp4A	0.288482372208985	0.868901412532688	0.052	0.367	-0.371885708149058	0	0
KrT95D	2.18304812866924	3.61792387614505	0.263	0.754	-0.372105957912923	0	0
CG12822	0.524166036749251	1.21277631828349	0.078	0.469	-0.372800580393296	0	0
Tom7	2.22127004225091	3.6791839806896	0.269	0.753	-0.373348026774752	0	0
Tusp	0.0651871711842289	0.548391050436958	0.01	0.247	-0.374065828516272	0	0
crol	1.79959913025175	3.07160675158085	0.257	0.729	-0.374561461643428	0	0
CkIIalpha	0.921782859827329	1.79587769655937	0.146	0.584	-0.374892753116254	0	0
Pka-R1	2.77689134715519	4.49502552360199	0.329	0.723	-0.374941956375545	0	0
DnaJ-H	0.818681070698282	1.64675441450899	0.125	0.543	-0.375222588190897	0	0
Chro	0.284353925557462	0.870718251402603	0.055	0.348	-0.376066638538568	0	0
csw	1.79060175540051	3.06830762471771	0.243	0.706	-0.376969840439651	0	0
TTLL4A	0.146765157017882	0.672080994909799	0.027	0.283	-0.377123883644156	0	0
CG1965	0.267198051349155	0.847790631460548	0.057	0.348	-0.377182467821203	0	0
CG31224	0.341914270134953	0.957100813010323	0.063	0.386	-0.377367046800308	0	0
CG4887	0.39023164682901	1.02907382242674	0.071	0.405	-0.378109058179642	0	0
Rbcn-3A	0.656437896952548	1.41761816935956	0.117	0.501	-0.378113376426879	0	0
CG9123	0.0479908225378547	0.530248369614868	0.008	0.236	-0.378555226571229	0	0
CG13404	0.0748758463634058	0.570043065827797	0.01	0.255	-0.378897886292605	0	0
eIF5	0.270538719630159	0.856988442482033	0.05	0.369	-0.379515059380467	0	0
Khc-73	1.45873492062295	2.5976336410142	0.207	0.679	-0.380629349632857	0	0
CG5676	1.91501280817261	3.26531814688586	0.254	0.739	-0.380642559299498	0	0
CG11155	3.9753746815458	6.28070665002789	0.422	0.895	-0.380727244161179	0	0
gpp	1.62336879616105	2.83907071004388	0.243	0.708	-0.380771042818054	0	0
CG42748	0.984936505688287	1.90493002887761	0.156	0.568	-0.380822377000148	0	0
Sfxn1-3	0.111351101868517	0.626659866730063	0.019	0.285	-0.380952266882667	0	0
CG13893	0.124512528268162	0.645937349695255	0.02	0.29	-0.380960405831768	0	0
dao	0.0746801301830389	0.573995720258939	0.011	0.256	-0.381594366985489	0	0
Rbp1	0.858769634974194	1.72304606511467	0.153	0.563	-0.381836348320626	0	0
CG31678	0.106997218869603	0.621926284208774	0.021	0.288	-0.381963365783177	0	0
mRpL12	0.301647672864944	0.907596387258552	0.054	0.386	-0.382213110964799	0	0
mge	0.434282456372442	1.10268898371321	0.07	0.442	-0.382552300311464	0	0
CG8818	0.57717245006661	1.31219371487051	0.087	0.485	-0.382563078762127	0	0
alpha-Man-Ib	0.115429857729306	0.635332425919951	0.021	0.298	-0.382606249043757	0	0
PrBP	0.349186884855977	0.978880481244532	0.048	0.401	-0.383029167810873	0	0
Nab2	0.201409766279738	0.763119376263972	0.036	0.331	-0.383588940644498	0	0
CG43850	0.0377014084854232	0.523531577608806	0.006	0.228	-0.384022963301944	0	0
CG41099	0.684437686282332	1.473858228243	0.118	0.511	-0.384347176888497	0	0
CG8929	0.609113854190305	1.36408431751258	0.111	0.491	-0.384707139868259	0	0
DCP2	1.10623380938498	2.09446466012792	0.175	0.615	-0.384713493761542	0	0
CG6765	0.0436730933020453	0.533448582795707	0.008	0.243	-0.384772863290929	0	0
Eps-15	0.273830631031332	0.871798170541575	0.045	0.373	-0.384870951724573	0	0
CG10137	0.109195795505103	0.630839999517793	0.017	0.289	-0.385459975018454	0	0
CG8301	0.0762936273161826	0.582591876072643	0.011	0.27	-0.385540618547976	0	0
plum	0.322688091362485	0.947035204416477	0.059	0.35	-0.386641708860945	0	0
Sms	0.174923137960889	0.730292053038395	0.025	0.315	-0.387087480091807	0	0
CG12547	0.507216619630764	1.21980691378511	0.089	0.449	-0.387155564724854	0	0
rno	0.581159578421259	1.32880822264734	0.106	0.475	-0.387198156043159	0	0
4E-T	0.496049965549083	1.20533984004718	0.094	0.454	-0.388053341067797	0	0
Pc	0.0927079020061832	0.612006656896832	0.018	0.278	-0.388820844462365	0	0
Pcd	0.679521214301137	1.47836321787773	0.101	0.436	-0.389089588184575	0	0
stau	0.44280235154063	1.12954248547923	0.073	0.425	-0.389319861208705	0	0
upSET	2.28473539170344	3.85046611442419	0.297	0.793	-0.389788708176927	0	0
Cep97	0.078283435504642	0.593460496830786	0.014	0.274	-0.390537699265283	0	0
CG33090	0.197306561344405	0.770997262805994	0.03	0.298	-0.391468311392498	0	0
Acf	0.218424113023332	0.803138891947959	0.042	0.337	-0.39197066192661	0	0
PTP-ER	0.199720110673239	0.777865922955706	0.041	0.332	-0.393325436853633	0	0
HERC2	0.225512146191313	0.816333541984429	0.04	0.342	-0.393461096658001	0	0
CG17454	0.657964253439511	1.45841451613479	0.107	0.517	-0.393926140092832	0	0
SdhB	1.27873113763656	2.37896493706029	0.186	0.639	-0.393950661485526	0	0
Patronin	0.570471095016611	1.33017558735007	0.102	0.48	-0.394567989244751	0	0
Ctr9	0.561375431600689	1.31963903666936	0.091	0.489	-0.395844466203325	0	0
CtBP	2.52777536896547	4.24188604242202	0.329	0.825	-0.39601390014367	0	0
mnb	1.48444650700927	2.6920921080915	0.221	0.723	-0.39614336320796	0	0
CG4080	0.163368981299561	0.730320805563544	0.032	0.316	-0.396986738032701	0	0
CkIalpha	3.10184219639347	5.10259863119885	0.369	0.85	-0.397278496587918	0	0
Mnt	1.18110089201353	2.24608143832038	0.187	0.633	-0.397618811931224	0	0
CG11802	0.207908674405269	0.799307938229313	0.034	0.364	-0.398511616212857	0	0
Zyx	1.23078428562794	2.32300045696348	0.187	0.653	-0.398514905655858	0	0
tay	0.764717272126379	1.63064765146486	0.123	0.533	-0.399239579393586	0	0
LIMK1	0.205132546268949	0.797163090318312	0.04	0.335	-0.399619802880213	0	0
CG17294	0.31965337183727	0.968803745094698	0.049	0.415	-0.400057017294264	0	0
CG11076	0.310562309135581	0.955363055426035	0.051	0.386	-0.400119593567038	0	0
Gie	0.622443699506635	1.42248386395251	0.101	0.519	-0.400859934701256	0	0
CG8613	0.282602793294906	0.915142450198801	0.045	0.364	-0.400900560824692	0	0
glo	0.756234743141135	1.62238907562694	0.129	0.534	-0.400913596323945	0	0
toc	0.928433217525089	1.88128635315533	0.14	0.573	-0.401528975996392	0	0
CG8184	0.568802824891575	1.34489084391215	0.103	0.488	-0.401926055807833	0	0
Glut4EF	5.59597723489252	8.85940111034451	0.447	0.945	-0.401965474112905	0	0
CG34449	0.974599144672414	1.95155628219193	0.164	0.585	-0.401967171499685	0	0
tyf	1.01048555572441	2.0066112055682	0.164	0.604	-0.402437336284883	0	0
Rab4	1.11492726001491	2.16372208754246	0.185	0.65	-0.402728790773063	0	0
Gpb5	0.0748018782638719	0.609316431720368	0.008	0.235	-0.403673166962015	0	0
lark	0.459792486175236	1.18593928166753	0.083	0.456	-0.40375132050846	0	0
CG5937	0.0746146330515094	0.610415609327252	0.011	0.278	-0.404530171694954	0	0
Gpdh1	1.47252264923837	2.7102919588705	0.207	0.665	-0.405871623703203	0	0
l(3)L1231	1.07644129907078	2.11739514693502	0.176	0.606	-0.406342249784561	0	0
CG12213	0.299344770151334	0.951739252846124	0.062	0.388	-0.406860785139089	0	0
CG15431	0.0292347484995721	0.546071442699541	0.006	0.233	-0.406901596930496	0	0
SdhA	0.583968447226095	1.38020096052772	0.097	0.478	-0.407251547801944	0	0
fra	0.0619893755558722	0.596635929699323	0.012	0.248	-0.407754953274154	0	0
CG7378	0.418744230475567	1.13555778289793	0.069	0.408	-0.408955733571526	0	0
CG13921	0.0530268694038475	0.585575139692602	0.008	0.239	-0.409278455840348	0	0
wit	0.0926012986669144	0.645190096811869	0.021	0.286	-0.409294572331595	0	0
Kap3	0.131071984008924	0.703758132204531	0.026	0.316	-0.409670635690783	0	0
CG12084	0.436017371682735	1.16420582210802	0.078	0.449	-0.410179900516287	0	0
d4	0.461786000340269	1.20364527632632	0.08	0.445	-0.410453956914563	0	0
path	0.225341107637447	0.847337122833645	0.028	0.334	-0.410525948656525	0	0
alpha-Cat	0.71845006218885	1.59164942165801	0.117	0.534	-0.410871757420129	0	0
eIF5B	0.684841623594569	1.54115129815168	0.113	0.541	-0.410945677870046	0	0
Moca-cyp	0.500143111892675	1.26381308974954	0.08	0.469	-0.411490087916188	0	0
wge	0.492340969912077	1.25307206154858	0.09	0.466	-0.411948637862519	0	0
e(y)3	0.370987908598962	1.06987772640741	0.07	0.415	-0.411957955025582	0	0
AP-2mu	0.554259225364113	1.34876798512394	0.095	0.496	-0.412891879310939	0	0
tara	0.218516644142567	0.841513515017232	0.043	0.334	-0.41295354248697	0	0
CG3719	0.278130105096841	0.931636295427499	0.043	0.385	-0.41296931073536	0	0
lute	0.218978421846665	0.842461176101072	0.039	0.346	-0.413089124721699	0	0
CG13999	0.024632649830597	0.549904217078387	0.005	0.241	-0.413858975644433	0	0
mRpS5	1.25428230943551	2.41127386155303	0.186	0.633	-0.414254132003246	0	0
Vrp1	0.311723945109083	0.986084163275671	0.055	0.397	-0.414822682319037	0	0
Ady43A	0.1386085696972	0.724207847502715	0.024	0.315	-0.414960762143192	0	0
da	0.952255622955809	1.95825862305528	0.152	0.601	-0.415615358395759	0	0
CG31635	0.89302135181754	1.86984615880426	0.149	0.584	-0.416084273612941	0	0
Eb1	1.14707877853198	2.2563456200669	0.165	0.655	-0.416497380576294	0	0
Rb97D	0.209034047879407	0.83483649438937	0.041	0.35	-0.417133640407724	0	0
RhoGAP19D	1.69623551524254	3.09226946565963	0.244	0.727	-0.417243151223781	0	0
EndoB	0.552114718735542	1.35687682312855	0.092	0.478	-0.417719026826196	0	0
Cip4	0.883551186999596	1.86026508234868	0.144	0.586	-0.417755382359049	0	0
CG11077	0.150036412831291	0.749080918605522	0.02	0.327	-0.419296855401465	0	0
Pep	1.13556163787187	2.25158646328271	0.176	0.627	-0.420413345466502	0	0
CG5903	2.04804705443569	3.64195380901261	0.27	0.759	-0.420634281625417	0	0
Sirt1	1.05507739852014	2.1312858442515	0.172	0.623	-0.421130222299072	0	0
tapas	0.609238732673127	1.45311991608712	0.1	0.504	-0.421599419238617	0	0
hep	0.771345128433548	1.70218810208894	0.132	0.553	-0.422322635458308	0	0
CG6340	0.770497502294503	1.70186930844223	0.122	0.564	-0.422683288081755	0	0
Ack-like	0.167777539675869	0.78392431503797	0.033	0.331	-0.423713205292357	0	0
CG33298	0.156144217712653	0.766268550460164	0.033	0.317	-0.423778639423357	0	0
CG2316	0.811353933561316	1.76739845947841	0.133	0.551	-0.423833099350581	0	0
su(w[a])	0.484579093007482	1.26839226373662	0.089	0.454	-0.423940033676517	0	0
Hcf	0.615424695096305	1.46845023881983	0.105	0.499	-0.423992628840634	0	0
CG1943	0.38143024325158	1.11099389747638	0.066	0.427	-0.424039507418476	0	0
CG14464	1.04803321586234	2.12968120122366	0.15	0.63	-0.424051220992006	0	0
CG9132	0.419149850265566	1.17026034884812	0.073	0.448	-0.424789141457	0	0
SKIP	0.833861311381925	1.80675067938356	0.128	0.445	-0.425603722273958	0	0
CG42346	0.238181907738582	0.897813283051869	0.037	0.288	-0.427058219465032	0	0
CG9636	0.289864541093442	0.977530850992762	0.051	0.399	-0.427311815590034	0	0
Stat92E	0.640523212308096	1.51599533996467	0.11	0.484	-0.427653263824738	0	0
EMRE	0.649585882187149	1.53030694068431	0.103	0.526	-0.427816339890304	0	0
CG3618	0.0616082426047922	0.628502314422349	0.01	0.282	-0.427875798603762	0	0
Larp4B	1.03952201731915	2.12933258447938	0.169	0.617	-0.428104274852549	0	0
5PtaseI	0.243438703131359	0.908531503613234	0.042	0.384	-0.428453410845314	0	0
Dg	0.353913785626061	1.07934931908643	0.069	0.403	-0.429055518783423	0	0
Tom20	0.982500928802826	2.04780433700355	0.154	0.613	-0.43006229883986	0	0
CG9171	0.233598831060443	0.897676023979277	0.043	0.336	-0.430694216003081	0	0
sei	0.0812119373098496	0.664524274500073	0.013	0.294	-0.431456785429073	0	0
Ranbp16	0.207565460012728	0.859545002375648	0.041	0.349	-0.431725519155609	0	0
CG32225	0.0865876734585775	0.673283588927124	0.012	0.279	-0.431745705928902	0	0
Csk	1.01645580315295	2.10552412496183	0.162	0.627	-0.431841083962246	0	0
CG3703	0.121715622157148	0.727981362827244	0.016	0.324	-0.43209456613567	0	0
Pli	0.228156579491522	0.892261454035584	0.043	0.368	-0.432258320993216	0	0
RyR	0.0880310126350529	0.676370511937412	0.013	0.275	-0.432261394515098	0	0
Sln	0.0310446186561155	0.588818117789997	0.007	0.265	-0.432417936521165	0	0
Rab2	2.15980766078041	3.87027376961431	0.284	0.792	-0.432638992136299	0	0
Ubi-p5E	3.65735414867153	6.18092532654262	0.404	0.862	-0.432980742684592	0	0
crp	1.02815253311604	2.12783223026281	0.16	0.596	-0.433214889949594	0	0
l(3)02640	0.24419889853433	0.919794442223999	0.044	0.373	-0.433726251148395	0	0
flfl	0.561627309888413	1.40963617321098	0.101	0.497	-0.433747345707831	0	0
Hsp67Ba	0.208890333097127	0.865522759713774	0.023	0.299	-0.433838455185251	0	0
XNP	0.458895042546666	1.25169930860427	0.078	0.466	-0.434005850414674	0	0
CG18428	0.274244268353432	0.96679035472042	0.044	0.398	-0.434049680323743	0	0
TBPH	0.396910390785699	1.1564180221011	0.074	0.45	-0.434185587870568	0	0
dock	0.183554054526928	0.827707093067113	0.036	0.354	-0.434540404263352	0	0
beat-Vb	0.0802931758827158	0.668681604723374	0.011	0.244	-0.434801392944495	0	0
qkr58E-1	0.218650125607121	0.882548799910296	0.044	0.352	-0.434882811530852	0	0
CG8677	1.09978457208937	2.24474800560841	0.169	0.64	-0.435202936185832	0	0
Kul	0.0611592738007229	0.64004336895022	0.01	0.281	-0.435360720919778	0	0
CG10631	0.212032313561867	0.874915777251374	0.042	0.361	-0.436265190967836	0	0
skd	2.69746378701992	4.72122427239684	0.338	0.852	-0.436535694480148	0	0
Saf-B	0.921167079897501	1.97423399624384	0.154	0.599	-0.437053670105198	0	0
CG17514	2.17851508765784	3.92489014315779	0.293	0.801	-0.437887834248863	0	0
Dd	0.539880463344223	1.38608003382966	0.1	0.501	-0.437947074002452	0	0
CG9279	0.16254966112546	0.80157303592947	0.022	0.347	-0.438044615301173	0	0
gammaSnap2	0.107927131679921	0.717031938857274	0.014	0.306	-0.43810636275936	0	0
Crtc	0.954444923798411	2.03499129285748	0.153	0.617	-0.440102328920366	0	0
CG1578	0.55733157819794	1.41933751651984	0.099	0.495	-0.440519919343195	0	0
X11L	0.262841470238526	0.963607415558545	0.052	0.387	-0.441418982633794	0	0
CG4660	0.0386988737020755	0.615122547413563	0.006	0.273	-0.441441987630404	0	0
Syt14	0.10810777135125	0.724337919860607	0.013	0.308	-0.44218931207659	0	0
CG6184	0.056394864226768	0.644208679863549	0.008	0.29	-0.442397182953182	0	0
Nup153	0.757728228564075	1.73745304975088	0.133	0.564	-0.443005748167567	0	0
JIL-1	0.702166396824997	1.65232460088364	0.124	0.556	-0.443534672517226	0	0
tai	1.01131298361553	2.13464400627541	0.165	0.597	-0.443727878528652	0	0
Synj	0.197950511843209	0.867254231777983	0.037	0.372	-0.443856836707106	0	0
Nhe2	0.1651298584749	0.816656013587627	0.03	0.302	-0.444164908601849	0	0
Oli	0.100125139374913	0.718424371899691	0.014	0.311	-0.445983871732452	0	0
CG7985	0.0661646496035462	0.670633428655343	0.01	0.252	-0.449135083754489	0	0
ND-49	1.63403508601406	3.12876656932968	0.237	0.714	-0.44946178721076	0	0
rdx	1.06513965391533	2.23711359926113	0.173	0.637	-0.449484215182169	0	0
MagR	1.32016881157916	2.63899759280407	0.178	0.675	-0.450068310487727	0	0
wrd	0.805268263562899	1.83241250132598	0.135	0.571	-0.450419619258222	0	0
CG32333	0.0755719713607254	0.687651678150278	0.011	0.289	-0.450485436609027	0	0
CG30089	0.134396050033944	0.78032791451894	0.023	0.275	-0.450697174174464	0	0
Kdm4B	0.240343143710745	0.94718549104884	0.046	0.385	-0.450996921902869	0	0
rin	1.29034984981222	2.59628338024846	0.198	0.662	-0.45119633905916	0	0
pico	0.876666138908219	1.94676379923922	0.157	0.609	-0.451210678718627	0	0
CG3726	0.499002631152185	1.35452263889824	0.076	0.35	-0.451538031426395	0	0
Not3	0.693293842186288	1.66006626489252	0.117	0.546	-0.451675382990248	0	0
Drep4	0.168392438453144	0.837111935729556	0.032	0.348	-0.452565918561361	0	0
CG11658	0.316585548983473	1.07040920398589	0.059	0.418	-0.452704590845456	0	0
RabX4	0.188884142932846	0.870157153512746	0.029	0.373	-0.453007294448989	0	0
gro	0.88340066893278	1.96712108385668	0.139	0.604	-0.454513141406969	0	0
CRMP	0.483636499215237	1.33848532879441	0.08	0.486	-0.455007256276094	0	0
Ptp36E	0.286794573656003	1.0294354498577	0.046	0.399	-0.455603351412339	0	0
CG3744	0.237086744441768	0.951225895267458	0.047	0.394	-0.455698623485203	0	0
Tace	0.0487049091441271	0.654113942104686	0.008	0.286	-0.45570950002824	0	0
smal	0.444997068912034	1.2822284800533	0.063	0.404	-0.457045076022921	0	0
AP-2sigma	1.53990547584498	3.01259068285397	0.208	0.721	-0.457310222185255	0	0
pnut	0.40957605217222	1.22745764918567	0.077	0.459	-0.457571880509986	0	0
tow	1.01323790913179	2.18358902782346	0.151	0.632	-0.45826485944651	0	0
CG8188	0.663380446127977	1.63196645941481	0.099	0.554	-0.458879324978815	0	0
CG6282	0.0522288390956465	0.665067503996805	0.009	0.264	-0.458955047234322	0	0
CG4168	0.0590773224256031	0.676254590801729	0.009	0.256	-0.459163815823288	0	0
Pp1alpha-96A	1.29006223945576	2.6256509535699	0.191	0.683	-0.459454849585406	0	0
hang	0.550989544044069	1.45634926074568	0.095	0.507	-0.459783064575458	0	0
ewg	0.43079307968207	1.26656917202874	0.08	0.438	-0.460038418534936	0	0
CG10098	0.355413814609842	1.14814603937366	0.052	0.453	-0.460498356927567	0	0
ADPS	0.07764956691574	0.708257360349945	0.011	0.31	-0.460691420811975	0	0
CG42324	0.0857072008507867	0.722057038264657	0.011	0.292	-0.461287956039817	0	0
Apc	0.201333281607274	0.90590578333624	0.041	0.375	-0.461525364371533	0	0
CG32815	0.0571968184602789	0.677525767853538	0.009	0.294	-0.461699056270675	0	0
Rad23	0.803620507303084	1.86216780876554	0.128	0.594	-0.461783275100664	0	0
CG14535	0.026116415346043	0.629788168074906	0.006	0.262	-0.462668842575676	0	0
nvy	0.102600013220957	0.752453524387253	0.015	0.255	-0.463345780802956	0	0
mask	1.44470581518485	2.88837328084738	0.219	0.706	-0.464066095738184	0	0
RhoGAP71E	1.36784527856156	2.77086306474566	0.194	0.696	-0.465323528458464	0	0
lncRNA:CR45054	1.2355772571406	2.56157614595972	0.183	0.657	-0.465703709197027	0	0
tweek	0.440203392310215	1.2951485560425	0.083	0.466	-0.466013223445642	0	0
Wnt5	0.0290267107353364	0.64037148027551	0.007	0.288	-0.466309314079509	0	0
CG14478	0.906898151775377	2.04098232044274	0.144	0.614	-0.466702677318897	0	0
eIF4G2	0.775309112632019	1.83675335202166	0.124	0.569	-0.468685656602729	0	0
mRpS18A	0.267481049222883	1.02706931391387	0.038	0.418	-0.469559557137347	0	0
hpRNA:CR18854	0.882877736958141	2.01224463659586	0.136	0.602	-0.469884209643134	0	0
Hs6st	0.232758355408427	0.972892289197948	0.045	0.334	-0.4702464091915	0	0
Ras85D	0.805278334695236	1.88996922655219	0.125	0.598	-0.470531071871657	0	0
CG5028	0.761143234140711	1.81937345017485	0.122	0.551	-0.470551516448352	0	0
Usp2	0.60452220453858	1.56912943970167	0.108	0.516	-0.4707410817196	0	0
MED21	0.356597178980553	1.17287585301277	0.055	0.447	-0.471072077982837	0	0
CG13594	0.138704021969643	0.824820141822192	0.017	0.27	-0.471590636852117	0	0
Dyrk2	1.04761793794562	2.28324770123657	0.135	0.616	-0.472155949297663	0	0
Rsf1	1.33108481235035	2.73809712489762	0.207	0.715	-0.472242947888091	0	0
Opa1	0.860603679465047	1.98467737495091	0.141	0.604	-0.472590664990322	0	0
rho-5	0.0528686330660464	0.690107414480464	0.011	0.306	-0.47327361533312	0	0
CG4502	0.784544471552871	1.86674523309899	0.117	0.56	-0.474014136457334	0	0
Ddr	0.0546595835362823	0.694615379482496	0.011	0.289	-0.474237755098648	0	0
CG42339	0.0267931071405058	0.650713551257494	0.005	0.23	-0.474767192698269	0	0
Vha55	2.13970715543012	4.0494045297332	0.275	0.775	-0.475140788461381	0	0
Lerp	0.0504539226648726	0.691766613170804	0.008	0.302	-0.476550938140378	0	0
prim	0.169888716683181	0.884332245719429	0.021	0.342	-0.476664881497193	0	0
CG31051	0.098757493904668	0.773429254820143	0.013	0.352	-0.478735113901522	0	0
alpha-Catr	0.0776817024599248	0.74136906050128	0.014	0.324	-0.47985945807651	0	0
CG9121	0.0508674921002968	0.698175650089292	0.009	0.311	-0.479938521800508	0	0
hrg	0.578612860057916	1.55272299199831	0.097	0.529	-0.480614104679538	0	0
PIP4K	1.02588784453427	2.27602108912221	0.167	0.642	-0.480621557214771	0	0
Hr3	0.0685467655179394	0.731013742511005	0.013	0.315	-0.48240765295442	0	0
lgs	1.20012833826026	2.56870232312807	0.186	0.683	-0.483686340553484	0	0
AP-1sigma	0.879822774205596	2.04983651927014	0.128	0.628	-0.483910485584802	0	0
CG4238	0.138427283574064	0.847148610725354	0.023	0.333	-0.483995424475436	0	0
CG14234	0.0440739601776069	0.694205551224406	0.007	0.304	-0.484083599581879	0	0
Arl4	1.03253679856215	2.2982397637212	0.159	0.661	-0.484104253878885	0	0
alpha-Man-Ia	0.627256735798421	1.64171866727529	0.107	0.499	-0.484534102837401	0	0
CG2865	0.269808706356061	1.06146607424701	0.055	0.381	-0.48455115199146	0	0
sol	0.340622141587202	1.17802292247248	0.058	0.45	-0.485283758024005	0	0
Gyf	0.762876293459896	1.86574583070724	0.135	0.575	-0.485881908390411	0	0
CG11191	0.144976544873127	0.865626738124788	0.02	0.281	-0.488212897287151	0	0
Csp	0.852440772939914	2.01934252791699	0.136	0.604	-0.48853499544308	0	0
Smox	1.04789300283264	2.33827582734118	0.171	0.624	-0.488642993240761	0	0
CG17270	0.207482500551544	0.969448712168569	0.037	0.398	-0.489216047905431	0	0
dpr3	0.079244520663025	0.760649883444884	0.011	0.247	-0.489421714395939	0	0
arm	0.772429544894479	1.89346430584595	0.124	0.584	-0.49010327634465	0	0
Nf1	0.415761593399003	1.31476191693267	0.071	0.467	-0.491639223739132	0	0
eas	0.142697426131373	0.868371280543988	0.02	0.367	-0.491675447654791	0	0
CG3078	0.0919262581469819	0.786795105894649	0.015	0.332	-0.492480225585326	0	0
Sep4	0.83661853791715	2.00595086967921	0.135	0.593	-0.492667817359246	0	0
CG9265	0.0609832068863136	0.738454050445227	0.01	0.316	-0.493800209663176	0	0
Nipped-A	0.686139324082136	1.76355581572505	0.118	0.552	-0.494076697524597	0	0
Epac	0.423895078139644	1.33383692408328	0.066	0.371	-0.494117532514055	0	0
beat-IIb	0.0969827315683659	0.799454179261312	0.02	0.254	-0.494919945510153	0	0
Ttd14	0.694035844650289	1.78331336126168	0.105	0.558	-0.496528318798361	0	0
Mbs	0.692371332050368	1.78261025526375	0.12	0.569	-0.497258727423568	0	0
RIC-3	0.223441403326991	1.01281373274309	0.035	0.403	-0.497865900116096	0	0
Fs(2)Ket	0.520130915565326	1.50193312917228	0.089	0.498	-0.498267224927298	0	0
Vha44	1.87865003975282	3.74938958846344	0.253	0.766	-0.500694654037057	0	0
exd	0.770417183727732	1.9214138464659	0.125	0.594	-0.500852477256398	0	0
barc	0.303042446815225	1.15135408390405	0.048	0.452	-0.501395576529164	0	0
CG31475	0.0853879338894608	0.794357800782167	0.011	0.261	-0.502709720928371	0	0
trio	1.21064742685942	2.65730357578152	0.178	0.649	-0.503440722010075	0	0
CG13650	0.0979485258142177	0.818226132213409	0.014	0.349	-0.504417911138167	0	0
Pxn	0.0763020700762422	0.786050427684111	0.01	0.244	-0.506475560428511	0	0
Cka	0.828139868729421	2.03718384629677	0.145	0.604	-0.50763173499882	0	0
msps	0.573873780356421	1.61651218824492	0.098	0.539	-0.508302248634942	0	0
Parp	1.35521753662301	2.91826493598819	0.203	0.705	-0.509015842006191	0	0
sns	0.0473655744050644	0.742584461647425	0.008	0.296	-0.509091299355908	0	0
TBC1D16	0.183272471542108	0.969796370627444	0.026	0.401	-0.509646291246725	0	0
CG14312	0.150413397789439	0.918102370130228	0.019	0.391	-0.511214994292701	0	0
Elk	0.0623664249472311	0.771390281067354	0.009	0.239	-0.511265811578986	0	0
Sema1a	3.67622795253347	6.7986108530882	0.352	0.883	-0.511453830182572	0	0
Usp7	1.29876990632751	2.83613699666794	0.199	0.703	-0.512091713270346	0	0
axed	0.055901315509974	0.768255829876437	0.011	0.326	-0.515598924208133	0	0
ari-1	0.878794222421657	2.14935593285714	0.138	0.627	-0.516567766148783	0	0
CG42524	0.0552219053583111	0.768974490951102	0.009	0.275	-0.516648913391869	0	0
E(Pc)	0.665008848322254	1.79252183818123	0.122	0.563	-0.51711463450236	0	0
robo3	0.0617289128721942	0.782576778720942	0.011	0.282	-0.518161316708753	0	0
CG12054	1.04826063245204	2.44113773652008	0.167	0.656	-0.518811193044631	0	0
CG31650	0.383282885835937	1.32397308169034	0.066	0.483	-0.518818679334048	0	0
stv	0.163676394824446	0.957519485462641	0.033	0.37	-0.520093803754878	0	0
DIP2	0.397964615666427	1.35173688689022	0.073	0.485	-0.520136823150724	0	0
cg	1.61888449211637	3.40597835160677	0.243	0.773	-0.520213874237812	0	0
CG3104	0.138489094373229	0.915469907358442	0.021	0.368	-0.520260947431238	0	0
CG5065	0.702122830146898	1.86666049071293	0.089	0.554	-0.521271564515463	0	0
CG10417	0.54136422098798	1.6019324197157	0.095	0.546	-0.52358652524528	0	0
CG9821	14.4384151928583	25.0756638813582	0.779	0.991	-0.524143564638608	0	0
gus	1.35879851157061	2.98632473562971	0.207	0.74	-0.524717303388537	0	0
Vha26	3.16128299288782	6.03415822674385	0.362	0.85	-0.524954589884121	0	0
E(bx)	1.3193689259761	2.92211347752262	0.198	0.715	-0.525335526931113	0	0
CG8910	0.107426349714609	0.873281861224493	0.016	0.334	-0.525653179305848	0	0
sxc	1.08254248703722	2.52440394741839	0.166	0.671	-0.52612183224607	0	0
dpr2	0.0544751141936224	0.785119659662006	0.009	0.26	-0.526442328178493	0	0
His3.3A	1.03242182348781	2.44092912026425	0.153	0.675	-0.526513429545333	0	0
CG13344	0.199506661788223	1.03170348212307	0.03	0.428	-0.526964237829776	0	0
dpr20	0.0756827727005338	0.823276543969494	0.01	0.263	-0.527679584016271	0	0
Mkp3	3.56503276796666	6.74438697684784	0.312	0.869	-0.52854262780156	0	0
CG14442	0.858610287659156	2.15316354970778	0.14	0.636	-0.528577199067146	0	0
Hrb27C	4.91697283356292	9.04374414426814	0.49	0.919	-0.529124995048866	0	0
CG13293	0.0863028022233877	0.844769969323708	0.014	0.343	-0.529574585788391	0	0
CG33303	0.357445487167564	1.30925066857477	0.071	0.478	-0.531318470773843	0	0
Nmdar1	0.061757877357765	0.807909820385963	0.01	0.335	-0.532245473216325	0	0
Ipp	0.877387088996318	2.19820041480953	0.134	0.646	-0.53270731741301	0	0
Gug	1.47290876376576	3.21580363314096	0.223	0.758	-0.533445138653571	0	0
CG2201	0.101901362730266	0.880043738231768	0.017	0.331	-0.534257842367738	0	0
plx	0.374600327940787	1.34821488543461	0.054	0.458	-0.535492397999712	0	0
CG14982	0.0996192856431712	0.878480010538806	0.012	0.364	-0.535498928857067	0	0
ctrip	0.640260631724961	1.80242688610368	0.115	0.565	-0.535630635818723	0	0
Sur-8	0.56879559250723	1.68120608399134	0.097	0.548	-0.535958538200633	0	0
fz2	0.756394118037621	2.00340821947214	0.123	0.506	-0.536484806156959	0	0
MED26	1.57490444476213	3.40622075552464	0.23	0.763	-0.537204925915455	0	0
CG10089	0.085230759391694	0.85798365838547	0.012	0.338	-0.537699199235498	0	0
tok	0.041521500802502	0.784861454395818	0.01	0.246	-0.538658170055046	0	0
rl	1.55256045014501	3.37862092129281	0.231	0.762	-0.539636863160676	0	0
CG2082	0.851116944867172	2.17654956809826	0.078	0.503	-0.540006355343507	0	0
lolal	1.31819715314696	2.97906263668557	0.193	0.729	-0.540256478709684	0	0
GABPI	0.219805138330351	1.09412857693779	0.039	0.442	-0.540446389804275	0	0
Fili	0.0313849106305052	0.771139551689078	0.007	0.244	-0.540720681399861	0	0
Graf	0.571906457317813	1.70041182598188	0.105	0.557	-0.541115102807016	0	0
loqs	0.274740902029256	1.18993007093291	0.039	0.453	-0.541126668372834	0	0
CG31064	0.262253220258631	1.17026946158669	0.041	0.455	-0.541952941730859	0	0
Pkc98E	2.05000322149854	4.24467901999683	0.275	0.79	-0.542071395796441	0	0
CG42404	0.0703672699530154	0.842919785047225	0.011	0.351	-0.543349321094519	0	0
Scgalpha	0.0537395219051689	0.817229242438364	0.01	0.348	-0.544967660144931	0	0
cdi	0.718618498777509	1.96633889684938	0.121	0.599	-0.545807728054536	0	0
Psi	0.461140480896057	1.52289362298692	0.079	0.518	-0.546189223784518	0	0
Slip1	0.618269812279512	1.79606918180273	0.102	0.571	-0.546857005803283	0	0
CG5281	0.102237132555466	0.905207314121889	0.016	0.38	-0.547248957579068	0	0
CG5746	0.342742859535225	1.32322460629908	0.065	0.47	-0.548241705148992	0	0
side-IV	0.0588548440642291	0.833592389909993	0.009	0.278	-0.549089108823005	0	0
B4	0.870404835584724	2.24392981002775	0.136	0.6	-0.550630602106078	0	0
CG44837	0.0421504680116042	0.807543978930535	0.008	0.292	-0.550682670125098	0	0
Hipk	1.70484684220081	3.69211580795794	0.244	0.747	-0.550838322052629	0	0
Mkk4	0.466568408527086	1.54434424469825	0.085	0.522	-0.550947696809836	0	0
CG2924	0.606830993706337	1.78891162445914	0.103	0.584	-0.551387508559998	0	0
CG17360	0.435432394785454	1.4929550235014	0.069	0.516	-0.552002639032426	0	0
CG18815	1.60609114227888	3.53966613598213	0.212	0.755	-0.555002018914793	0	0
Galphaq	0.760946830034641	2.06832257192082	0.131	0.587	-0.555279382754839	0	0
CG3530	0.375540505587328	1.3980216338755	0.062	0.486	-0.555797329347898	0	0
CG11357	0.128372077122782	0.968310762737667	0.022	0.39	-0.556399739768308	0	0
beat-Va	0.0463179318097473	0.825601369117555	0.008	0.279	-0.556632180516055	0	0
AcCoAS	0.416742220541314	1.47589755953312	0.058	0.46	-0.558242955602415	0	0
lola	5.73682314598476	10.7759640834788	0.498	0.963	-0.558472041524215	0	0
CG4596	0.0618232726263721	0.856208026254426	0.01	0.356	-0.558548212178648	0	0
CG44774	0.970886444113682	2.4470335706795	0.154	0.669	-0.559030613413494	0	0
CG42668	0.603045964591131	1.80458182725135	0.107	0.566	-0.559348899345309	0	0
kug	0.410719125788381	1.46969828212013	0.07	0.37	-0.559996397526215	0	0
CG4678	0.47774711539343	1.58919696792616	0.076	0.496	-0.560829067947603	0	0
qkr58E-3	0.622059207882538	1.84339190133629	0.107	0.569	-0.561301212945912	0	0
CG17698	1.84959588832286	3.99538172103387	0.252	0.778	-0.561336639152037	0	0
fs(1)h	3.73240321796087	7.29768303386747	0.405	0.922	-0.56154316990403	0	0
Bgb	0.412235009126396	1.4814327112616	0.062	0.518	-0.563662537242508	0	0
na	0.0638089936869973	0.871281057560463	0.012	0.354	-0.564767396247828	0	0
CG8485	0.28894505083242	1.26917252815954	0.051	0.473	-0.565591146249571	0	0
p120ctn	2.06987586003906	4.40530281877721	0.287	0.818	-0.565743350885332	0	0
CG6700	1.38010042710886	3.19224047883225	0.209	0.744	-0.56609262844964	0	0
CG43795	0.0515665419311585	0.852246521100271	0.007	0.239	-0.566118241088805	0	0
VhaPPA1-1	0.886576251122656	2.32452122812885	0.144	0.648	-0.566561993234447	0	0
Task7	0.0766209451984992	0.897475951529941	0.01	0.375	-0.566697174536972	0	0
CG43427	0.710814369584614	2.01640970057413	0.116	0.582	-0.567097786613715	0	0
CG13784	1.26541445175708	2.9972209326219	0.191	0.715	-0.567841629708797	0	0
CG1677	1.13482601393422	2.76802292717462	0.188	0.714	-0.568165290344809	0	0
CG15270	0.0951501339637817	0.934619189401327	0.012	0.351	-0.56901904325818	0	0
mtt	0.0682021242463801	0.888194096613588	0.01	0.257	-0.569643890305042	0	0
CG32085	0.0993861773866707	0.943690457070347	0.013	0.36	-0.569836459962399	0	0
Dek	0.84447673392083	2.26158162663775	0.13	0.648	-0.570016615055464	0	0
kek3	0.0447289381660856	0.84761577451491	0.007	0.272	-0.570138574924004	0	0
lncRNA:CR45333	0.0486429803969822	0.855769108336765	0.008	0.268	-0.570802295110682	0	0
RNASEK	6.21387255151276	11.7777197983402	0.574	0.937	-0.571697097996869	0	0
Lcch3	0.152689629194014	1.04185385298724	0.02	0.406	-0.571760127040319	0	0
kis	3.22916374351488	6.49773541550762	0.373	0.884	-0.572596753403773	0	0
RASSF8	0.572579941340629	1.79658603357946	0.091	0.571	-0.575681854139723	0	0
CG11122	0.458123041352443	1.59375075132433	0.089	0.541	-0.575954974135892	0	0
Fis1	2.89322454423016	5.92570014313748	0.347	0.869	-0.576001404729992	0	0
CG9775	0.807832929816567	2.21686061787386	0.138	0.653	-0.576277068951779	0	0
CadN2	0.0484793359606039	0.865718494972205	0.009	0.311	-0.576305367927555	0	0
CG13743	0.119884715497198	0.994397008829182	0.016	0.354	-0.577116006023986	0	0
sn	0.111559128527464	0.98134545496777	0.017	0.392	-0.57801248658347	0	0
Deaf1	0.292176397389455	1.30407733405187	0.056	0.477	-0.578352380868861	0	0
CG2017	0.31321591802738	1.34163804412656	0.053	0.494	-0.57837167520033	0	0
phyl	0.0913039179197149	0.946407795837965	0.014	0.375	-0.578612281468703	0	0
sfl	0.43096179583838	1.55848742996097	0.08	0.484	-0.581069433510111	0	0
CG14591	0.206929479090542	1.15813289888573	0.034	0.438	-0.581163935418313	0	0
Pgant2	0.048010993155135	0.874412808894146	0.009	0.307	-0.581401366289381	0	0
Rop	0.956591851296149	2.4998083283682	0.144	0.655	-0.581504095366401	0	0
Dak1	0.981252046209871	2.54420372053613	0.139	0.628	-0.581584522881757	0	0
CG31324	0.241864681261736	1.2217689627573	0.036	0.334	-0.581689683364188	0	0
cdc14	0.78295441515235	2.19052150125713	0.137	0.646	-0.581912611274656	0	0
Cds	0.590613735334343	1.8480995476758	0.11	0.568	-0.582532007656656	0	0
Nrt	0.336857319546083	1.39492432112258	0.05	0.462	-0.583030056111312	0	0
CG42784	0.15219993061964	1.0641675476915	0.025	0.381	-0.58305392243124	0	0
CG14321	0.112104740220918	0.992358948888603	0.015	0.421	-0.583064955915539	0	0
simj	0.635711169013247	1.93178821582943	0.108	0.573	-0.5835348738974	0	0
Ggamma1	6.58370376149926	12.6017835245176	0.569	0.953	-0.584199222446287	0	0
Sam-S	0.409199542370412	1.52759874777296	0.063	0.509	-0.584247897755028	0	0
Oamb	0.0731392840229669	0.924915200256847	0.012	0.252	-0.58429365169427	0	0
CG14868	0.119539110055007	1.0085435721567	0.02	0.42	-0.584492776726724	0	0
mam	0.481280942665491	1.65969449797288	0.075	0.476	-0.58530405056534	0	0
5-HT2A	0.0781154584529009	0.936436353789664	0.009	0.234	-0.585634781744404	0	0
CG3967	0.410222857507709	1.53423448054699	0.07	0.531	-0.586143864506917	0	0
gw	2.52415591033029	5.33436228577546	0.323	0.868	-0.586348193949959	0	0
CG15894	0.0649225205370305	0.914722556010896	0.01	0.355	-0.586670686923426	0	0
sbb	3.1361447673584	6.44079900037672	0.346	0.896	-0.587214097229899	0	0
CG4133	0.0903402767875893	0.961586269083025	0.014	0.395	-0.587263638817619	0	0
CG2258	0.441292000698816	1.59493997956632	0.076	0.52	-0.58802345305711	0	0
CG43222	0.504509193392143	1.71005900227098	0.061	0.527	-0.588503679044713	0	0
dpr18	0.118106067433191	1.0141784799675	0.017	0.327	-0.588575167302819	0	0
CG9425	0.726874299843888	2.11213263215323	0.13	0.614	-0.588995213745906	0	0
CG8248	0.0695115984465402	0.927988817113644	0.011	0.364	-0.589275301700455	0	0
CG11317	0.103857121871239	0.98993616621453	0.015	0.303	-0.589292040058081	0	0
Tsp39D	0.264919623707226	1.28079431801175	0.048	0.465	-0.589515185797768	0	0
HmgZ	4.24978140923866	8.47550988891156	0.445	0.897	-0.590524124252484	0	0
Tsp66E	1.03175358081454	2.67280441045143	0.15	0.644	-0.592056261715527	0	0
CG5946	0.79886936876872	2.25248240936181	0.128	0.634	-0.592260183961137	0	0
Nipped-B	1.74275261448669	3.97525989435345	0.262	0.813	-0.595515589366618	0	0
CG6495	0.0852422698608986	0.969326094431491	0.012	0.383	-0.59588814791962	0	0
CG30428	0.15075081320433	1.08864902541389	0.025	0.415	-0.596102847258818	0	0
Gbeta13F	4.85014824455448	9.6222782623109	0.48	0.93	-0.596486516575613	0	0
east	1.05881789904168	2.73896986704255	0.171	0.692	-0.596678154188896	0	0
CG12502	0.0842967546810848	0.971858689009849	0.013	0.352	-0.598044970412514	0	0
GlyT	0.069880048347825	0.945771029288886	0.01	0.355	-0.598111776763317	0	0
Rm62	2.92335459677153	6.14416676788715	0.365	0.878	-0.599349134743687	0	0
osa	0.974794196519745	2.60038177936998	0.162	0.683	-0.600575701034532	0	0
lncRNA:CR46006	0.132304788578844	1.0697156311635	0.022	0.275	-0.603156030189322	0	0
larp	1.44750383864352	3.47502054234231	0.204	0.744	-0.603442278368867	0	0
CG1275	0.326775232574748	1.42680719149692	0.05	0.434	-0.603825119568638	0	0
LpR1	0.427284152679119	1.61250857335066	0.051	0.406	-0.604537454365215	0	0
lncRNA:CR44922	0.165168502613703	1.13284581146705	0.022	0.41	-0.604591435711345	0	0
CG32647	0.816941045542833	2.33101331033288	0.076	0.568	-0.60612221225427	0	0
CG17378	0.140087246941688	1.09391376911214	0.021	0.416	-0.607930139732836	0	0
Ppcs	0.613771218082526	1.96406479748313	0.093	0.48	-0.607987757293333	0	0
D1	0.648636328484477	2.02947071376194	0.107	0.621	-0.60843944372116	0	0
Syn2	0.133929819241251	1.08577078382775	0.018	0.418	-0.609449151832572	0	0
sd	0.904050416857647	2.50248136342577	0.145	0.676	-0.609488262819401	0	0
dikar	0.769329440768833	2.25488994153269	0.133	0.625	-0.609557835181941	0	0
CG17715	0.634308980819888	2.00754112120236	0.1	0.601	-0.609902768347799	0	0
CG31211	0.584693036741106	1.92650710675926	0.107	0.587	-0.613418877260122	0	0
CG2225	0.221310181070235	1.25593883544086	0.037	0.447	-0.613642019901503	0	0
wde	0.580924228173708	1.92362163322305	0.093	0.573	-0.614813502552086	0	0
UBL3	0.818872320185051	2.36738417636096	0.136	0.655	-0.615919529402569	0	0
CG31998	0.846416310240896	2.41912673197007	0.146	0.657	-0.616138546111454	0	0
Sema2a	0.0550198369812104	0.958467888545175	0.011	0.385	-0.618602908469048	0	0
nonA	0.775089825189792	2.29678616131182	0.126	0.643	-0.619097076033695	0	0
5.8SrRNA-Psi:CR45863	3.11594721553003	6.64881922566884	0.343	0.816	-0.619682292665228	0	0
Ythdc1	0.559906868137907	1.90005615155814	0.096	0.587	-0.620103979843494	0	0
dpr17	0.0485582033596356	0.951520486789499	0.008	0.265	-0.621192724662195	0	0
Hers	0.661976395406833	2.09488588761735	0.112	0.61	-0.621743541733795	0	0
cic	1.47481469434967	3.61287672003716	0.22	0.76	-0.622686157504473	0	0
CG1513	0.367539446747484	1.55274026498735	0.058	0.5	-0.62415429512408	0	0
5-HT1B	0.0658412821148652	0.991181659499395	0.011	0.34	-0.62496383766706	0	0
unk	0.490430922168239	1.78756939907328	0.087	0.529	-0.62610474535161	0	0
VGAT	0.149145392870567	1.15124433963256	0.017	0.364	-0.627027907862911	0	0
Dab	0.52222427230269	1.85192324959224	0.09	0.582	-0.627820988842133	0	0
EcR	0.547303550200894	1.90267309412235	0.093	0.573	-0.629118298069777	0	0
CG12194	0.15842569602122	1.17381266814842	0.02	0.422	-0.62942069103923	0	0
bip2	1.89499784945181	4.43298665340988	0.267	0.841	-0.629504642812463	0	0
CG43759	0.121884548065133	1.10592848405483	0.023	0.308	-0.629746551478165	0	0
ATP6AP2	1.681484179584	4.03412388265757	0.246	0.798	-0.629869066014062	0	0
CG15651	0.111608403452644	1.08836168839252	0.016	0.438	-0.63057189879062	0	0
His2Av	0.387127405983172	1.61364216344975	0.065	0.545	-0.633509719153762	0	0
bchs	0.378102162500473	1.60158604564698	0.067	0.532	-0.635413968511351	0	0
MFS17	1.45917777531899	3.64255638127471	0.208	0.769	-0.635438102365143	0	0
Shawl	0.0701448042513187	1.02036543723095	0.011	0.326	-0.635484434177844	0	0
wdb	3.15443709731826	6.84377633450072	0.371	0.891	-0.635543450559605	0	0
Eph	1.22854320279373	3.21329474005746	0.193	0.745	-0.636896840505261	0	0
IscU	4.25840630600446	8.94922126574857	0.442	0.892	-0.637666286167311	0	0
Set1	0.606807851524376	2.04060708073793	0.108	0.611	-0.637807683165941	0	0
CG33639	0.0565071784029833	1.00299852786143	0.009	0.262	-0.639676969152683	0	0
chrb	6.1195704915476	12.5047975102272	0.503	0.94	-0.640197594059499	0	0
Drl-2	0.0777490891989962	1.04699282602664	0.012	0.315	-0.641497112495216	0	0
qm	0.312207796964165	1.49992101358559	0.052	0.4	-0.644548076996009	0	0
Rbp6	8.66759714677348	17.4251105097692	0.595	0.909	-0.644934642625153	0	0
Eip63F-1	0.26806795109288	1.42113819859463	0.037	0.355	-0.646743315826737	0	0
Bili	0.0775298192078697	1.05749138609589	0.014	0.405	-0.646816249920969	0	0
CG13108	0.270181272402556	1.42631537472151	0.037	0.504	-0.647214175436888	0	0
CG12004	0.568636470822445	1.99666794734192	0.099	0.605	-0.6472942350996	0	0
ringer	1.20671347880491	3.21784997548422	0.142	0.721	-0.647821218718465	0	0
Tsp96F	0.147887150004566	1.1958967550366	0.027	0.45	-0.648667515855661	0	0
lncRNA:CR46348	0.0376797200235475	0.985705992357735	0.007	0.321	-0.648987332321885	0	0
vib	0.621653523087795	2.11055629303787	0.103	0.619	-0.651355260599652	0	0
CG8108	0.614913522836572	2.10078301198865	0.101	0.618	-0.652373255099725	0	0
CG32544	0.188782947798709	1.284455201807	0.026	0.47	-0.653197521368886	0	0
dpr4	0.0738542819718576	1.06394826268132	0.011	0.396	-0.653366471759234	0	0
Eip78C	0.105241672851163	1.12527703662318	0.018	0.402	-0.653838144535444	0	0
14-3-3epsilon	8.22697039992279	16.7503534233521	0.63	0.971	-0.654274666291653	0	0
CG16711	0.542598099871245	1.97210304820282	0.09	0.601	-0.655801726523396	0	0
hook	0.667909483285841	2.21491332816196	0.114	0.65	-0.65622936289629	0	0
CG43143	0.341362886220998	1.5949911413148	0.062	0.488	-0.659896926502962	0	0
Tina-1	0.200811988477715	1.32390323101963	0.03	0.477	-0.66025021411713	0	0
nAChRalpha2	0.0887539499469343	1.10920368395306	0.013	0.406	-0.66127659814116	0	0
bif	0.197457967496466	1.32071609656187	0.041	0.474	-0.66167485088777	0	0
beat-IV	0.0731558135386501	1.08320266245216	0.01	0.326	-0.663302784993601	0	0
CG17075	0.129061261906669	1.19203019218767	0.02	0.426	-0.663441597007511	0	0
Ndae1	0.186721619039562	1.30513055370329	0.025	0.425	-0.663942750892285	0	0
Hrb98DE	0.688588008973212	2.282311363023	0.119	0.649	-0.664655176008142	0	0
Bacc	10.5514720575256	21.4701384993902	0.687	0.985	-0.665374370210374	0	0
CG3625	0.8102098670494	2.52298839608772	0.122	0.664	-0.665866818392583	0	0
Sdc	3.4263617938538	7.61569553058723	0.387	0.873	-0.666007620416095	0	0
Syx6	0.354460885505092	1.63672865335532	0.051	0.555	-0.66613549764086	0	0
Mmp2	0.210061863306766	1.35697576350582	0.034	0.355	-0.66670785612735	0	0
jp	0.356555766164754	1.64776972649485	0.057	0.518	-0.668768710396526	0	0
CG14024	0.0596946897975054	1.07015241166728	0.01	0.339	-0.669641395248699	0	0
CG3198	0.52558565672642	1.98117636028235	0.098	0.606	-0.669939600862314	0	0
svr	1.04157908259773	2.99294799728168	0.163	0.68	-0.670806236002583	0	0
CG43102	0.164658431323948	1.28152026618619	0.02	0.439	-0.672414152148175	0	0
ttv	0.853310235435843	2.63268220880859	0.148	0.654	-0.67299791930003	0	0
gprs	0.146333501586658	1.24741142997324	0.02	0.437	-0.67321048878661	0	0
CG14186	0.0795723542501382	1.11736640451017	0.012	0.332	-0.673608059980251	0	0
SLO2	0.432378464838668	1.81087045449058	0.045	0.511	-0.67415788094992	0	0
Myo81F	0.0789493611694829	1.11805485243043	0.009	0.3	-0.674510391150295	0	0
Fas3	0.236155145743741	1.42951579140184	0.036	0.311	-0.675686101094781	0	0
SF2	0.875946030961659	2.68955440410413	0.148	0.697	-0.676392611039165	0	0
Crk	0.575281978544841	2.10286092686275	0.087	0.611	-0.677890275283015	0	0
CG34357	0.0861893087583414	1.14104391784252	0.013	0.388	-0.678617998390817	0	0
mir-9381	0.0453829482788684	1.0607559956999	0.008	0.365	-0.67868962771094	0	0
Acn	0.872379326695187	2.69197190608038	0.15	0.698	-0.678950717897669	0	0
dpr10	0.125657526215355	1.21976274195889	0.016	0.357	-0.679032984512755	0	0
CG12025	0.660168773005698	2.27534855225226	0.103	0.646	-0.679505023907049	0	0
CG34404	0.171010929207209	1.31106022290558	0.023	0.48	-0.679838972395892	0	0
nej	1.54988709576627	4.03953126105353	0.229	0.803	-0.681263991978915	0	0
CG13375	0.156732512553484	1.28655572013417	0.023	0.429	-0.681447402050812	0	0
CG15312	0.121769245504108	1.22031889438171	0.02	0.412	-0.682743709280679	0	0
Nlg4	0.0361530264268655	1.05156543916021	0.007	0.36	-0.683088288757142	0	0
CG10011	0.519238729913714	2.01073165691071	0.085	0.581	-0.683973750793298	0	0
hfp	1.68357263786927	4.31987704679974	0.24	0.811	-0.684301210982135	0	0
cindr	1.47769495929034	3.92210127211178	0.197	0.738	-0.686406851086181	0	0
Teh1	0.208748626211087	1.4048225668456	0.028	0.46	-0.687890492808833	0	0
CG15772	0.162206470921936	1.31231907439501	0.023	0.449	-0.687930620779541	0	0
CG11638	0.159814591518328	1.30952214997095	0.021	0.424	-0.688780484205154	0	0
Camta	0.135613186628479	1.26420805672866	0.028	0.422	-0.690052296381324	0	0
NaPi-III	0.975153964144995	2.94104284002559	0.083	0.706	-0.690799016654012	0	0
Vha36-1	2.37582951177719	5.75693955107644	0.302	0.862	-0.693928983018852	0	0
CG8726	0.587424688394029	2.18328061200169	0.093	0.601	-0.695799293734856	0	0
CG3257	0.21523952423249	1.4412945616612	0.028	0.488	-0.697587260017699	0	0
tinc	0.113522089864459	1.23745364877497	0.017	0.373	-0.697810409576667	0	0
Octbeta2R	0.987732407472293	2.99522215863866	0.124	0.541	-0.698104691555946	0	0
CG30389	0.381523549379862	1.77822231056547	0.069	0.568	-0.698624355056285	0	0
spen	7.52780530609472	16.1651596993143	0.534	0.98	-0.6995496934402	0	0
Vha100-1	0.88551710294891	2.8093738999539	0.152	0.702	-0.703262736462536	0	0
Vha16-1	10.5463719783414	22.335126899061	0.694	0.984	-0.703588544335529	0	0
CG17778	0.28914902360918	1.60682874357891	0.037	0.447	-0.70415211272599	0	0
CG9368	0.170218902058664	1.36811103750824	0.023	0.448	-0.70490177967598	0	0
pho	0.922212555486893	2.89090820676164	0.142	0.711	-0.705165707337782	0	0
Tlk	1.33020788368862	3.72135227940684	0.203	0.765	-0.706137774373625	0	0
Schip1	0.175389329374496	1.38241935209979	0.022	0.504	-0.7065170689955	0	0
Oct-TyrR	0.0641861010136654	1.16030450317111	0.01	0.285	-0.708038902857802	0	0
CG14015	0.067384523095176	1.16788004327944	0.012	0.42	-0.70853846627313	0	0
CG12851	0.167715357321624	1.37348627492882	0.02	0.472	-0.709310722580117	0	0
CG14853	0.142516015671372	1.32227339382821	0.021	0.448	-0.709313755230495	0	0
HDAC4	1.05202484903728	3.17676947714569	0.169	0.729	-0.710711058472334	0	0
CG43736	1.21170851722701	3.50264776164858	0.182	0.75	-0.710900313647643	0	0
ths	0.130549869741683	1.3045638292562	0.018	0.421	-0.712187305695623	0	0
dnc	4.21352559513887	9.63087904557274	0.434	0.922	-0.7125065590886	0	0
CG14408	0.269130920574985	1.58825814447378	0.046	0.531	-0.712652766657195	0	0
Galphas	0.766802081119176	2.60497607535631	0.121	0.693	-0.713143955555289	0	0
CG14669	0.0903834281103905	1.22541461998566	0.013	0.417	-0.713413841025414	0	0
kdn	0.398626261334413	1.85631984133194	0.055	0.518	-0.714043514484663	0	0
sgg	2.80223305312173	6.76613164113068	0.345	0.897	-0.714183642427979	0	0
unc-119	0.551078576888904	2.17388521054677	0.09	0.63	-0.716005910908064	0	0
G9a	0.403418644590661	1.88334147305149	0.068	0.589	-0.720038706247074	0	0
CG33229	1.0827588960176	3.28087405053079	0.174	0.735	-0.720463799009738	0	0
CG17124	0.711952963087075	2.52039893492305	0.103	0.659	-0.720939514463382	0	0
gol	0.107248991320244	1.27885482826814	0.019	0.46	-0.721794495640597	0	0
CG13685	0.13249473671498	1.33414605419109	0.019	0.444	-0.723223177808806	0	0
Dsp1	2.87740820625773	6.99163477460776	0.355	0.917	-0.723228399075287	0	0
Ptpmeg2	0.8636330470074	2.85002441720867	0.139	0.683	-0.725551656721862	0	0
gish	2.11798846688309	5.45092873403706	0.294	0.874	-0.727036038469503	0	0
Gycbeta100B	0.159792442967566	1.40073502811491	0.021	0.42	-0.727533891547472	0	0
uex	1.18734256310974	3.53877885491883	0.188	0.781	-0.729970635675843	0	0
kek6	0.078321704135086	1.23768783783099	0.012	0.438	-0.730037262704052	0	0
lncRNA:CR42862	7.28934284218564	16.202600992566	0.501	0.971	-0.730089898027374	0	0
CG42684	0.773309357245388	2.68367543423213	0.127	0.699	-0.731063518811124	0	0
CG18812	1.30642187649532	3.79609217282104	0.195	0.749	-0.732104103243832	0	0
CG7708	0.158573825506274	1.40920597326124	0.021	0.386	-0.732107433598132	0	0
GABA-B-R2	0.125208449417016	1.3398253883983	0.019	0.477	-0.732107999379472	0	0
PVRAP	0.14067273960899	1.37314515229871	0.018	0.342	-0.732597933033756	0	0
klar	0.910304226836689	2.98465138191009	0.148	0.717	-0.735187315392209	0	0
CG10384	0.122010501077926	1.35216179849335	0.017	0.351	-0.740212653240556	0	0
metro	0.280660375319397	1.68497131532789	0.04	0.531	-0.740294181489678	0	0
CG1688	0.0705118004806967	1.24793733929928	0.01	0.275	-0.741876205343386	0	0
sca	0.0587118558764981	1.22730084994142	0.008	0.328	-0.743737532349228	0	0
CG11873	1.03918126998131	3.29324818872185	0.17	0.746	-0.744495210938077	0	0
CG32683	0.100182455946365	1.32805502174815	0.013	0.344	-0.749557129269713	0	0
Unr	6.15849714931944	14.1491047665267	0.508	0.966	-0.749641375296055	0	0
RhoGDI	0.807250422192409	2.82521317677686	0.119	0.699	-0.749807611707535	0	0
Vap33	2.16539834016762	5.7033785147016	0.264	0.852	-0.750332749678668	0	0
CG30158	0.151276054739887	1.43819968635077	0.02	0.324	-0.750388993482064	0	0
CG33170	1.00383352633021	3.24545085708555	0.149	0.742	-0.750785914016847	0	0
CG13954	0.0595830548351928	1.24695228768919	0.01	0.385	-0.751699272945934	0	0
Rlip	0.419131411710957	2.01707082510708	0.065	0.591	-0.754241432677687	0	0
CG13995	0.128429188692379	1.40126745606342	0.018	0.435	-0.755170137509052	0	0
vig	1.57390737689231	4.48228376928477	0.216	0.813	-0.756096635952017	0	0
Dyrk3	1.86513039595143	5.10362343666159	0.261	0.857	-0.756268738285535	0	0
CG6154	0.0920850721971398	1.32919285492378	0.013	0.356	-0.757433014135833	0	0
trn	0.0734920786260861	1.29108420720225	0.009	0.275	-0.758108199156168	0	0
Nmdar2	0.123257515342685	1.4018280799367	0.019	0.458	-0.759997187723192	0	0
CG30419	0.13631918418188	1.43223829489096	0.018	0.352	-0.761017689575689	0	0
CG31688	0.0979745569031151	1.35268310559598	0.016	0.495	-0.762089253321232	0	0
CG7166	0.0871160008694383	1.32965039632195	0.013	0.478	-0.762189892846301	0	0
side-V	0.127495216141861	1.4173739816646	0.02	0.379	-0.76268326994755	0	0
CG31712	1.10252871715965	3.51424125985164	0.175	0.766	-0.764096352638441	0	0
Gs1	0.581607195357398	2.39668178175899	0.077	0.628	-0.76435746625415	0	0
CG7407	0.441659593088312	2.09739261783922	0.077	0.616	-0.764765721380622	0	0
PIP5K59B	0.188156240211768	1.55885010339355	0.025	0.526	-0.767155251595916	0	0
bsk	0.818779416767006	2.91831735960057	0.108	0.706	-0.767496690676219	0	0
Octalpha2R	0.992452225880263	3.29393963445161	0.112	0.507	-0.767838486820911	0	0
lncRNA:CR45312	0.0237963541898683	1.21097668339337	0.006	0.322	-0.76991672211276	0	0
Shaw	0.171822922563527	1.53111686669705	0.022	0.513	-0.770100064840009	0	0
AGO1	2.03492512320846	5.57552914955869	0.284	0.864	-0.773168300739774	0	0
CG9395	0.0768851225995561	1.3359444136073	0.014	0.48	-0.774343540905793	0	0
Aac11	1.10734576914273	3.57223735094375	0.18	0.784	-0.774573432300253	0	0
Octbeta3R	0.087514192117909	1.36173887424548	0.013	0.397	-0.77550362472752	0	0
ssx	0.451087367979953	2.15510707816021	0.074	0.565	-0.7767092502693	0	0
CG12071	0.0895852646330837	1.37072668742837	0.015	0.478	-0.777399394643465	0	0
Dap160	0.458664363037027	2.1754181602857	0.07	0.625	-0.777918130519886	0	0
unc80	0.222671298636932	1.66526718245531	0.03	0.536	-0.779266254538114	0	0
PlexB	0.602835131738995	2.49536926212438	0.112	0.673	-0.77966500598541	0	0
grp	0.26956113396858	1.76859052815453	0.035	0.554	-0.779667079152434	0	0
CG45049	1.15617182376878	3.70364165557708	0.171	0.798	-0.780002683536431	0	0
side-VII	0.0761185410296961	1.34793084348888	0.014	0.482	-0.780173824248058	0	0
CG12038	0.185855484088341	1.58837419596452	0.025	0.555	-0.780565513421202	0	0
CG43707	0.0916749302221326	1.38513145483222	0.016	0.482	-0.781541090091888	0	0
CG42361	0.273624092102917	1.78422550981229	0.036	0.568	-0.782103288812268	0	0
PsGEF	0.122134045030721	1.45768822099198	0.019	0.495	-0.783988890851544	0	0
slgA	1.87908952708287	5.31222226149243	0.245	0.789	-0.785013687717473	0	0
Teh2	0.0840602477659181	1.37806862819739	0.013	0.476	-0.785575176888159	0	0
Caper	1.28575623090022	4.02869035645564	0.198	0.81	-0.788462659665656	0	0
Cdk5alpha	0.285043600035525	1.83704202664239	0.037	0.583	-0.79196932171854	0	0
Ten-m	0.431400202724718	2.16916164862408	0.068	0.513	-0.794813960806705	0	0
tun	0.213760460357604	1.68745615652983	0.037	0.539	-0.794871720670785	0	0
CG17364	0.081415747712666	1.39547661270513	0.013	0.478	-0.795311154083473	0	0
qtc	0.267757982253629	1.80878277122912	0.034	0.569	-0.795501239931369	0	0
Syx1A	4.77857253061683	11.8051083211626	0.436	0.95	-0.795687493740527	0	0
lncRNA:Hsromega	19.9069625282269	45.3612968122896	0.61	0.977	-0.79638275192003	0	0
numb	0.145621219870113	1.5428462017801	0.022	0.503	-0.79733696557871	0	0
CG7990	0.202559569453357	1.67724168224725	0.033	0.519	-0.800334781689198	0	0
Mlf	0.924984499906287	3.2921389770525	0.138	0.746	-0.801867289021154	0	0
DIP-gamma	0.0966992977250293	1.44654236944728	0.012	0.379	-0.802370719558619	0	0
dpr21	0.232778807033815	1.76104486724348	0.029	0.538	-0.806338369219812	0	0
Pur-alpha	3.50381977332702	9.09418756240577	0.4	0.932	-0.807033894085502	0	0
bma	0.13085133060142	1.53587417130059	0.018	0.344	-0.807567679367689	0	0
CG15760	0.0974999769770448	1.46141879936105	0.018	0.494	-0.807703086407424	0	0
CG32425	0.292853455573794	1.90627915037549	0.042	0.595	-0.810021863929869	0	0
lap	0.957919018917326	3.40607915272361	0.15	0.753	-0.811103028805807	0	0
CG32052	0.178433992799914	1.65295779742109	0.021	0.425	-0.811488735214307	0	0
anne	1.59061021969549	4.83389590210777	0.229	0.835	-0.811791573951887	0	0
Arl6IP1	0.495482696125719	2.37240623538423	0.092	0.668	-0.813177477617447	0	0
Gprk1	1.9829376832298	5.73171465939964	0.268	0.893	-0.813921275042775	0	0
Mef2	1.03231553859021	3.58956710155209	0.159	0.612	-0.814609903837238	0	0
CG8177	0.61945631277334	2.6574733347081	0.064	0.647	-0.814682079791102	0	0
Sxl	1.30876050794569	4.21547329230456	0.197	0.791	-0.814919036411467	0	0
Gbeta5	0.486396155591824	2.35807827345021	0.059	0.655	-0.815014365242736	0	0
Hsp60A	0.930905746422371	3.37322330761159	0.136	0.706	-0.81751114471578	0	0
CG9646	0.359050310372418	2.07918640831714	0.053	0.624	-0.817879254321746	0	0
Tob	2.02286662989572	5.85063645790251	0.271	0.858	-0.818135965156173	0	0
Ent3	0.0829673111939495	1.46233886281204	0.016	0.516	-0.821406871507986	0	0
TMS1	1.0683826270842	3.70365802851417	0.174	0.776	-0.821573547634181	0	0
CG44153	0.0649125315030227	1.43174978839607	0.011	0.34	-0.825718410005847	0	0
CG4230	0.473773549177485	2.36612428735551	0.07	0.661	-0.825935867607534	0	0
CG11030	0.199940002619558	1.74738476140852	0.032	0.475	-0.828377905616595	0	0
beat-Ia	0.0503791407496877	1.41363722855824	0.008	0.289	-0.831983647815868	0	0
Dyb	0.229160357368081	1.82505261619043	0.035	0.552	-0.832195689629136	0	0
CG8245	0.250786424806433	1.8785777684882	0.033	0.578	-0.833523848453577	0	0
sr	0.183273009481651	1.72460493362063	0.029	0.299	-0.834039103499999	0	0
CG32767	1.54168228451617	4.85329651945056	0.218	0.831	-0.834178831597202	0	0
CG4612	1.13032285448769	3.91234638470965	0.168	0.77	-0.83547816330647	0	0
BicD	0.858263133591181	3.292847082524	0.129	0.728	-0.837307916099379	0	0
Nplp1	0.210890634107899	1.79852938596047	0.024	0.295	-0.837737909810732	0	0
sff	0.170457378712342	1.70590006843503	0.025	0.535	-0.838040005045849	0	0
tou	0.849180788522232	3.27571047681485	0.142	0.732	-0.838207557984296	0	0
CG3009	0.339192553744097	2.10067906593481	0.041	0.515	-0.83955428051905	0	0
wech	0.143584448697669	1.65210291973897	0.024	0.526	-0.841185297095544	0	0
Bx	0.879625706048522	3.36546619861	0.128	0.426	-0.842652322900786	0	0
Dscam3	0.0959646834959068	1.54633864623504	0.016	0.357	-0.843021537461012	0	0
tacc	0.882201890593071	3.37500754388128	0.134	0.765	-0.843465934222585	0	0
CG11360	0.365928168424146	2.18187181803523	0.062	0.616	-0.845635471220846	0	0
Atg1	0.574090750838234	2.6689654753575	0.095	0.697	-0.84623193098526	0	0
St3	0.347640184339112	2.14845923709407	0.05	0.561	-0.848558150797974	0	0
PlexA	1.19770777322798	4.13567629836773	0.189	0.781	-0.848796642455718	0	0
Actbeta	0.114555667874778	1.6076665664975	0.016	0.525	-0.849999964281478	0	0
Tsp97E	0.315643684974871	2.08123254047442	0.053	0.598	-0.851003652271388	0	0
Bsg	3.04699347292626	8.50865233328852	0.279	0.924	-0.854227902955907	0	0
fwe	0.957611610353054	3.60560425715017	0.151	0.756	-0.855548714680583	0	0
stmA	0.595571065594314	2.75481562247528	0.077	0.68	-0.855807475126804	0	0
CG5890	0.142033823524524	1.68980374919913	0.021	0.497	-0.856657506671771	0	0
fz	0.286202276504192	2.03031525958767	0.046	0.452	-0.856972755514614	0	0
Rab27	0.23449318094389	1.90874034548392	0.029	0.446	-0.857059610451406	0	0
hiw	0.244950992765918	1.93443870624973	0.032	0.59	-0.857420027607179	0	0
CG17321	0.160159220089388	1.74269465796752	0.022	0.557	-0.860383634544123	0	0
nocte	1.39418154650502	4.66331385288418	0.206	0.823	-0.860967769037582	0	0
Kank	0.190687392672122	1.81702435291575	0.024	0.537	-0.86115035258529	0	0
CG31760	0.103568216808964	1.61721651120866	0.015	0.431	-0.863562589334398	0	0
SPoCk	0.816833626444262	3.32439515989833	0.135	0.708	-0.867177062933112	0	0
CG43867	0.266283347795333	2.01827361695236	0.044	0.604	-0.868598905812908	0	0
beat-IIa	0.112381226163552	1.65172489029196	0.015	0.384	-0.868707363890642	0	0
px	0.815751642198695	3.35885503628125	0.133	0.724	-0.875709906593671	0	0
Cirl	0.882581285780228	3.51995455040471	0.145	0.738	-0.87585807911636	0	0
Pp2B-14D	0.509936531497603	2.62932991180481	0.088	0.677	-0.876980416114964	0	0
Df31	1.2385207268643	4.3843987772819	0.168	0.757	-0.877690398781637	0	0
CG42268	0.255978928070411	2.0270930718929	0.033	0.605	-0.879687485914775	0	0
CG30463	0.102531586504787	1.65861628857808	0.014	0.446	-0.880196817363365	0	0
Ca-beta	0.157351615882755	1.79348723154126	0.023	0.55	-0.88115641399312	0	0
Scgbeta	0.220052447788832	1.94557644377774	0.029	0.609	-0.881410686564785	0	0
mura	0.783086781547604	3.30626627754271	0.123	0.733	-0.881725226409439	0	0
Ten-a	6.31187559254215	16.7130297858949	0.424	0.952	-0.884800694994847	0	0
B52	1.66254994365353	5.45557218722427	0.238	0.865	-0.885659373813212	0	0
Dop1R2	0.120506502136722	1.72000991882297	0.015	0.298	-0.8868547097967	0	0
CG42817	0.0845440768634204	1.63325861943647	0.014	0.42	-0.887062405011012	0	0
CG43778	0.25672815228066	2.05178576688712	0.03	0.562	-0.88721527748348	0	0
CG33199	0.618417716422487	2.93735900560897	0.079	0.676	-0.889061241724844	0	0
Rtnl1	3.45258829501428	9.84642449078579	0.388	0.945	-0.890349919235875	0	0
CG42322	0.166040571274501	1.84311372485224	0.023	0.546	-0.891285950991436	0	0
Ace	1.4839403743299	5.05703746140622	0.161	0.721	-0.891374652901494	0	0
nAChRalpha3	0.128094028372227	1.75318983824282	0.017	0.443	-0.892230672557927	0	0
Sytbeta	0.238038339075577	2.02544922477502	0.032	0.47	-0.893531442173514	0	0
Thd1	1.53374418960242	5.20042424486857	0.222	0.845	-0.894919590721137	0	0
CG34384	0.225362729680126	2.00526307167997	0.028	0.486	-0.897128202780267	0	0
DIP-theta	0.0762823960171854	1.64168284091635	0.011	0.252	-0.89790327668509	0	0
CG42594	0.0828042398385811	1.66515499640519	0.013	0.434	-0.900708021553341	0	0
stj	0.112434503041521	1.74925236596611	0.019	0.547	-0.904778148139961	0	0
CG9170	0.268878330106389	2.14853005621342	0.035	0.626	-0.908802389527116	0	0
Gdh	0.623621111072213	3.03324841084298	0.083	0.702	-0.909913200020633	0	0
CG10082	0.987109004844352	3.94103340056519	0.154	0.796	-0.91089367864969	0	0
Lis-1	2.01956615018647	6.50866233125586	0.271	0.892	-0.910944169381458	0	0
tipE	0.131063113639481	1.81307743982158	0.018	0.513	-0.911121059421689	0	0
CG3662	2.84685976183363	8.57731065517079	0.34	0.909	-0.912139658439869	0	0
ftz-f1	0.570360767191982	2.90989596689707	0.095	0.656	-0.912205385728245	0	0
nrm	0.142745195696803	1.84677201965878	0.018	0.514	-0.912752293633917	0	0
Octbeta1R	0.100488068322577	1.75360131040091	0.013	0.321	-0.917155842487134	0	0
msi	1.33708155933236	4.85703060888807	0.155	0.727	-0.918739799023366	0	0
CG11099	0.160528968815405	1.91502530851073	0.025	0.566	-0.921002593151789	0	0
CG31814	0.128115410481535	1.83672021457288	0.015	0.303	-0.922100068692922	0	0
Dscam4	0.144740822381927	1.87925234425714	0.019	0.445	-0.922352402371249	0	0
eIF4EHP	1.11974614250146	4.34658729065361	0.164	0.757	-0.925162130361389	0	0
ed	0.199903576840666	2.03438893949637	0.027	0.441	-0.927768865415072	0	0
Ccn	0.102315825927413	1.78927727261281	0.016	0.398	-0.928369257130585	0	0
NfI	0.171902047303076	1.97210687728867	0.024	0.562	-0.930642977335981	0	0
CG3556	0.197115227207086	2.03631150631659	0.027	0.573	-0.930728773184817	0	0
2mit	0.0975419431094856	1.79320660196179	0.015	0.465	-0.934117173377387	0	0
CG44247	0.1355995632113	1.8917970411331	0.02	0.489	-0.934717361435195	0	0
Ssdp	1.38063820114732	5.0678624689006	0.208	0.872	-0.935637792769602	0	0
l(3)neo38	0.498421817053311	2.82096727638236	0.083	0.664	-0.936091172003098	0	0
Evi5	0.621201911310837	3.14012189986549	0.095	0.722	-0.937557437096169	0	0
gammaSnap1	0.873696139142309	3.7897585705141	0.112	0.768	-0.938566982269677	0	0
fred	0.0687910675030201	1.73316775020921	0.01	0.39	-0.938933118310948	0	0
FoxP	0.227659247686521	2.13992784875394	0.029	0.606	-0.939090515930917	0	0
Nca	1.2535381836591	4.77162525290368	0.167	0.812	-0.940452206641949	0	0
Sytalpha	0.13583002165286	1.91496930759213	0.017	0.429	-0.942495610342367	0	0
elav	1.16829730497998	4.56514160649294	0.166	0.815	-0.942580222845606	0	0
RhoGAPp190	1.3890433150186	5.1335001287427	0.199	0.834	-0.942872571276501	0	0
Syngr	0.172143088082605	2.01048605251182	0.024	0.59	-0.943267772453951	0	0
egh	0.8894125287679	3.85572402008617	0.124	0.778	-0.943892269961973	0	0
CG34355	0.351479116498914	2.47371752339054	0.03	0.443	-0.944025718357067	0	0
CG1090	0.173272684930663	2.01905863865217	0.025	0.582	-0.945148063113413	0	0
Pde6	1.48477794382391	5.42131817940325	0.157	0.71	-0.94944012358669	0	0
CG3955	0.240502060229414	2.20709947234957	0.033	0.652	-0.949850752534987	0	0
CG1695	0.165069002670259	2.01465039485487	0.024	0.588	-0.950703553160269	0	0
CG42337	0.158487464542451	1.99833470533789	0.023	0.576	-0.950941791912443	0	0
Eip75B	2.7478946144785	8.71498646629752	0.32	0.927	-0.952475443576641	0	0
eag	0.111269331342715	1.8832082846622	0.016	0.522	-0.953400758125269	0	0
CG32206	0.104326595887211	1.87227698232382	0.017	0.532	-0.955869355135092	0	0
Corin	0.450743058686942	2.77354117927755	0.078	0.566	-0.955937985997838	0	0
Cdep	1.02210244333821	4.2688670709775	0.153	0.795	-0.957677578722258	0	0
tty	0.134350914459174	1.9608930042743	0.022	0.592	-0.959430307656726	0	0
Toll-6	0.121084300518708	1.93414306618435	0.015	0.489	-0.962119097573757	0	0
SP2353	0.139115404421688	1.99387447970946	0.02	0.552	-0.966316361014663	0	0
CG6024	0.123304807268368	1.95721658307018	0.018	0.554	-0.967973421127624	0	0
NetB	0.117211465964296	1.94402458343624	0.016	0.424	-0.968941733021593	0	0
RhoGEF3	0.204468525746464	2.1753570165803	0.031	0.61	-0.969381660013733	0	0
CG13920	0.206220434479478	2.18402743257075	0.027	0.639	-0.970655020607571	0	0
Shal	0.216503516484078	2.21645644963822	0.028	0.623	-0.972299498209016	0	0
CG4341	0.179202160552845	2.11913455585033	0.024	0.472	-0.972717502726959	0	0
orb2	1.17645142531022	4.75793651073183	0.159	0.785	-0.972883401896185	0	0
Syn1	0.277302169708164	2.382409104697	0.038	0.634	-0.973838034743387	0	0
DIP-delta	0.105847589370495	1.92852054752694	0.014	0.337	-0.973885272781035	0	0
Calx	0.243402006864837	2.2935681981225	0.035	0.5	-0.974120358902579	0	0
Pal2	0.340716783320816	2.56079404339279	0.04	0.623	-0.976779182015872	0	0
dpr11	0.0978200108896254	1.9159020135135	0.015	0.458	-0.976852805392608	0	0
CG32432	0.228677951418711	2.2660446456632	0.027	0.569	-0.977640909195704	0	0
CG44422	0.176880206542461	2.13822558835737	0.024	0.447	-0.980790496482335	0	0
CG43324	0.672833651827594	3.46192728720283	0.08	0.713	-0.98106181387174	0	0
Rab3-GEF	0.225742668459979	2.27606319765179	0.03	0.628	-0.983095536644562	0	0
CG43901	0.218499636155085	2.26289791594465	0.03	0.621	-0.984995436302157	0	0
CG5282	0.1518828617207	2.08627514528409	0.024	0.63	-0.985567034594656	0	0
CG11486	1.2767797315993	5.10916026994263	0.171	0.832	-0.987027282206968	0	0
aPKC	0.655965448085268	3.44515094378122	0.1	0.741	-0.987429635432727	0	0
smog	0.118450076565986	2.00499643690127	0.017	0.581	-0.988332515583888	0	0
CG12594	0.119283135471801	2.00931201814732	0.016	0.316	-0.989023064467955	0	0
Vha68-1	0.851947837497013	3.98777656039967	0.111	0.764	-0.990752261056389	0	0
Reph	0.944411864214686	4.24650167802356	0.137	0.805	-0.992601959546397	0	0
Spn	1.80501149289018	6.57203397278129	0.222	0.877	-0.993054083716193	0	0
CG42795	0.243140537209711	2.36854927021991	0.03	0.584	-0.996841299007764	0	0
olf413	0.202764074470904	2.25975250908647	0.032	0.532	-0.997028971600764	0	0
unc79	0.377532500952253	2.73415012721235	0.046	0.685	-0.99722639385362	0	0
CG43066	0.227131010085854	2.3264948199115	0.037	0.588	-0.997240210264661	0	0
CG33143	0.123123696787788	2.04597700247383	0.016	0.505	-0.997707886159966	0	0
CG45002	0.149967956593732	2.12286485751308	0.023	0.534	-0.999016725918489	0	0
CG43347	0.175142708388566	2.19716557161014	0.024	0.627	-1.00087506424876	0	0
CG17684	0.1037947296891	2.00923293215208	0.017	0.597	-1.00293120915247	0	0
CG32204	0.0767374764677866	1.9355506416757	0.013	0.337	-1.00295943381736	0	0
lncRNA:CR44024	0.213657616292765	2.31218182086387	0.028	0.525	-1.00396850917337	0	0
heph	3.86479827843717	12.28745108945	0.38	0.806	-1.00479481177462	0	0
His3.3B	4.11035349091431	12.9678713501757	0.435	0.96	-1.00549121060228	0	0
Slob	0.190745138352483	2.26027053029679	0.025	0.548	-1.00723089884355	0	0
Glut1	0.174545664240012	2.22072148998179	0.024	0.588	-1.00872399558061	0	0
Lim1	0.248375571071446	2.43564615865995	0.026	0.29	-1.01236185518669	0	0
dpr14	0.13557908626477	2.13505050293954	0.019	0.615	-1.0155025543615	0	0
comt	0.580377818177764	3.36411359532126	0.072	0.719	-1.01575115384208	0	0
lncRNA:roX1	9.42080435337492	27.8027313037221	0.355	0.576	-1.01666599301182	0	0
PMCA	3.14728218529217	10.533747265942	0.379	0.949	-1.0228240582673	0	0
unc-13-4A	0.250443174102124	2.47851929357853	0.031	0.52	-1.02310868512697	0	0
CG42340	0.113510052668446	2.13053340477585	0.019	0.521	-1.0336861712281	0	0
enc	0.411420763193625	2.97270871400666	0.064	0.707	-1.03485132722186	0	0
CG6123	0.204715195605905	2.40156853562324	0.026	0.456	-1.03799347243437	0	0
CG1909	0.42498094338562	3.02514404628345	0.053	0.723	-1.03840225755819	0	0
nAChRbeta2	0.154922911270992	2.26429663516648	0.023	0.643	-1.03901071558653	0	0
Pitslre	1.6461769245937	6.47994225403685	0.231	0.898	-1.03910914352482	0	0
Plc21C	0.681637111725905	3.76016930146348	0.105	0.749	-1.04051544495347	0	0
CG34353	0.21873905284854	2.45184101674633	0.037	0.486	-1.04109095574541	0	0
CG8500	0.255503830873079	2.57531727630515	0.035	0.646	-1.04651696994116	0	0
Task6	0.13738154659855	2.24423267322417	0.019	0.62	-1.04815012629412	0	0
CG34354	0.191161023845112	2.40191247864206	0.023	0.508	-1.04940928542403	0	0
CanA-14F	1.4517833003467	6.00307219536656	0.203	0.843	-1.04953330035113	0	0
Jupiter	0.74377904694477	3.99368130571016	0.08	0.781	-1.05211875018989	0	0
CG18467	0.24694892791069	2.57634671756942	0.03	0.539	-1.05364209953256	0	0
dpr19	0.201276972118577	2.45149273983216	0.03	0.68	-1.05542168125042	0	0
CG32809	0.314527611161763	2.78484754499278	0.044	0.693	-1.05752823730936	0	0
CG10077	2.9814846852061	10.4889733115026	0.342	0.916	-1.05973294668818	0	0
alphaSnap	1.58979078316386	6.49220006264136	0.212	0.864	-1.06228539398043	0	0
X11Lbeta	0.210990886605713	2.50379502427359	0.028	0.627	-1.06240773469302	0	0
RSG7	0.207915648376633	2.49861055073879	0.03	0.657	-1.06346963460078	0	0
Asator	0.543848475319241	3.47170628743728	0.087	0.759	-1.06349174653349	0	0
CG9919	0.18122581283607	2.42143918222437	0.028	0.665	-1.06350855236303	0	0
CG32506	0.190837451199487	2.46615952886617	0.027	0.578	-1.06839041690971	0	0
nwk	0.366525186197693	2.98129760681179	0.045	0.678	-1.06933664063279	0	0
Sema2b	0.146556207743255	2.34256433682086	0.018	0.477	-1.06997543030201	0	0
kirre	0.248509071212588	2.64169123648892	0.041	0.56	-1.07049810275254	0	0
Frq2	0.287758249840706	2.75838428612112	0.033	0.583	-1.07108623806917	0	0
EndoA	0.710702779947062	4.02081189745057	0.103	0.79	-1.07668738467661	0	0
lncRNA:CR45758	0.0844248316071766	2.1839979049286	0.014	0.549	-1.07708787266501	0	0
CG9813	0.451878545373591	3.27580818833111	0.065	0.696	-1.08011486795593	0	0
beat-IIIb	0.130374670772953	2.33658367019596	0.018	0.499	-1.08239828545876	0	0
CG2993	0.29384607276981	2.82750718940945	0.038	0.654	-1.08459449248421	0	0
Spred	1.10634310982777	5.25365062399828	0.169	0.835	-1.08821207248024	0	0
beat-VI	0.133831013631441	2.38261466011746	0.018	0.473	-1.09304680228785	0	0
bi	0.106833539007516	2.30693418522327	0.014	0.246	-1.09451826099283	0	0
CaMKI	0.88652176583761	4.64423423060806	0.115	0.84	-1.09589973590794	0	0
Ddc	2.26122284430317	8.83408455802944	0.123	0.736	-1.1037521368329	0	0
Gycalpha99B	0.471702827452042	3.4779506418592	0.058	0.756	-1.11274537935194	0	0
RhoGAP93B	0.495566672627771	3.55568670067651	0.071	0.758	-1.11387109664798	0	0
CG34401	1.02784106826714	5.18842189572689	0.155	0.849	-1.11570839609182	0	0
Rab26	0.266386689667885	2.87357666395706	0.032	0.671	-1.11801056364254	0	0
Rgk1	0.320915298350972	3.06530168555459	0.047	0.443	-1.12416305149075	0	0
brat	0.419832819276645	3.39424230070535	0.06	0.69	-1.12975598420159	0	0
dtn	0.451763212920413	3.54245203788015	0.075	0.744	-1.14068813609994	0	0
CG46301	0.184878646028477	2.70948965790326	0.023	0.471	-1.14125394771246	0	0
dlg1	1.92969970967039	8.18033796907845	0.247	0.914	-1.14216409014886	0	0
Rdh	0.200013280901461	2.76607183273469	0.029	0.704	-1.14369987991592	0	0
CG33181	0.41482856375041	3.46628478353079	0.051	0.707	-1.14954855101425	0	0
cmpy	0.236946306351177	2.90893998687707	0.031	0.61	-1.15062054801847	0	0
Aplip1	0.381777235189521	3.37401068604621	0.048	0.762	-1.15230984314868	0	0
Rab3	0.511162505925908	3.79040237045956	0.061	0.754	-1.15373518397655	0	0
beat-VII	0.194109643661457	2.78599215562841	0.024	0.513	-1.15390714122661	0	0
kcc	0.669089947329001	4.30581910613318	0.095	0.757	-1.15652562663641	0	0
sno	0.547292841531461	3.92266866374788	0.084	0.778	-1.15734394470618	0	0
Pits	1.60946778554164	7.32976757025552	0.217	0.913	-1.16068926610321	0	0
Mp	0.210440105882953	2.86714232565498	0.027	0.544	-1.16153179978668	0	0
Pde1c	0.319216707617574	3.21859753429336	0.041	0.616	-1.16246457782146	0	0
CG15236	0.172306312739306	2.75038757702913	0.022	0.481	-1.16288617251702	0	0
ChAT	0.271912399987691	3.07600936240526	0.035	0.55	-1.16459681770471	0	0
inaE	0.267363004549091	3.06712390451407	0.044	0.694	-1.16599772484114	0	0
pHCl-1	0.135669911724336	2.64496746348441	0.02	0.57	-1.16612473166913	0	0
Cals	2.01501346429804	8.70699168448577	0.273	0.915	-1.16924212213874	0	0
Pdcd4	1.20176081787678	6.10730668210715	0.145	0.852	-1.1718659530326	0	0
mei-P26	7.46507128856732	26.3545802598184	0.493	0.985	-1.17293554609608	0	0
lncRNA:noe	180.715515444859	590.923205857965	1	1	-1.18093454442806	0	0
Ktl	0.56589663752806	4.14579242800172	0.066	0.712	-1.18972078521679	0	0
CG16791	1.10719549933275	5.92623232603576	0.169	0.875	-1.18995807330713	0	0
GluRIA	0.144215795554082	2.77201607666884	0.018	0.553	-1.19289011922337	0	0
Galphao	1.7431572526408	8.05479881578106	0.208	0.905	-1.19418533404494	0	0
onecut	0.28871766658876	3.26385293820976	0.038	0.744	-1.19652553004256	0	0
mGluR	0.26526615380283	3.18951716518527	0.03	0.506	-1.19730299394268	0	0
beat-Ic	0.107184231876406	2.67156293664472	0.013	0.43	-1.19879737536713	0	0
Drep2	0.267300854679637	3.2034410147558	0.035	0.746	-1.19901415156714	0	0
beat-Ib	0.12470560845526	2.73084509503563	0.016	0.488	-1.19911345498823	0	0
Pka-R2	1.54176715875794	7.45748992821367	0.203	0.765	-1.20219285988588	0	0
CG32264	2.47037972548462	10.5970957733214	0.296	0.889	-1.20649068345005	0	0
dpr6	0.143277584772082	2.8288484247487	0.018	0.561	-1.20866487394579	0	0
shep	8.09066415385431	29.45683753024	0.588	0.987	-1.2090625486309	0	0
dpr13	0.133106442736529	2.80746053737183	0.018	0.48	-1.21199951596108	0	0
GluRIB	0.18702349104482	2.99211874208582	0.024	0.571	-1.21287319732139	0	0
CG33543	0.201635454493954	3.04987859038764	0.025	0.496	-1.2150033953244	0	0
hwt	0.295168277708167	3.37475780573735	0.036	0.733	-1.21721052870294	0	0
Mnn1	1.97213656457949	9.07151354266741	0.247	0.916	-1.22042992139122	0	0
Ca-alpha1D	0.262833772058414	3.28098340443577	0.036	0.746	-1.22082452945835	0	0
Ac3	0.222957273268116	3.15556654160809	0.032	0.707	-1.22317685069167	0	0
mtd	2.19867779947192	9.87186813722706	0.257	0.932	-1.22344101136189	0	0
CG10804	0.258995742895616	3.28134939625434	0.031	0.623	-1.22395386568363	0	0
Shab	0.218287170862862	3.25372585955341	0.032	0.692	-1.25034935775608	0	0
fax	0.885280095769834	5.58671045848193	0.095	0.818	-1.25097765040284	0	0
14-3-3zeta	11.3102562813494	42.0628055686696	0.739	0.989	-1.25222688574724	0	0
CG30116	0.30664880135693	3.57775768480371	0.036	0.627	-1.25374359715785	0	0
Ric	0.999953350822323	6.07688409259249	0.13	0.846	-1.26370985521784	0	0
sdt	0.605643756749365	4.69567920676463	0.096	0.799	-1.26618308277363	0	0
toy	0.262204350708647	3.49559809821204	0.031	0.382	-1.27023904054171	0	0
CG40498	0.415765657105274	4.04272860880032	0.054	0.803	-1.27027684103832	0	0
CG32700	0.431347435833764	4.10092152782376	0.044	0.559	-1.27080495169596	0	0
CG6044	0.306461275566111	3.66131858602594	0.04	0.704	-1.27197620077472	0	0
Rbp9	0.475968081229543	4.28718699527054	0.056	0.753	-1.27597224474701	0	0
mbl	1.23286202028002	7.02839114319726	0.125	0.646	-1.27969997235642	0	0
jef	0.252446056149188	3.50765021663402	0.032	0.742	-1.28067751736442	0	0
CG43902	0.180757812170285	3.25345505188835	0.02	0.408	-1.28157516000397	0	0
unc-104	1.22464311861305	7.02947343884087	0.149	0.889	-1.2835224449427	0	0
ctp	4.43452324597103	18.6525398766696	0.434	0.969	-1.28543478827956	0	0
kek2	0.136391693532528	3.11111423040801	0.019	0.581	-1.2858360325419	0	0
CG12531	0.179496534703826	3.28760833502409	0.027	0.707	-1.29064139789222	0	0
Lrp4	0.26243834853336	3.59150006822585	0.036	0.732	-1.29116173480045	0	0
CG15628	0.57011236051869	4.75234109373831	0.065	0.792	-1.29845973467585	0	0
Tomosyn	1.31594051776466	7.5699566960006	0.189	0.907	-1.30844680341644	0	0
CASK	1.09627208630749	6.80773409990095	0.154	0.895	-1.31495422349912	0	0
5-HT1A	0.187093645150354	3.42198741711897	0.023	0.538	-1.31508123210562	0	0
CG11319	0.213986020086252	3.52397229038325	0.027	0.595	-1.315481256218	0	0
Ptp99A	1.04525003440048	6.68218614224353	0.157	0.836	-1.32338411235993	0	0
CG12605	0.274066776952583	3.78639661841113	0.034	0.761	-1.32356388562725	0	0
nAChRalpha4	0.245483088003416	3.7057536669343	0.033	0.765	-1.32926246731919	0	0
dpr7	0.309281051008732	3.9526145658913	0.039	0.805	-1.33043746172965	0	0
CG13739	0.257781534847813	3.75899371912362	0.027	0.543	-1.33068675984482	0	0
jdp	5.76317087412	24.7377007849926	0.464	0.862	-1.33646502928837	0	0
Pkc53E	0.831191170952565	6.02868194383602	0.115	0.73	-1.34503252984572	0	0
CG42450	1.22383862280083	7.55535300842151	0.147	0.914	-1.34732235783154	0	0
shi	2.36917058748361	11.982209006175	0.278	0.952	-1.3489132845727	0	0
nmo	1.20888711315135	7.51711911079099	0.164	0.895	-1.3495893311387	0	0
rut	0.293156106398104	4.02595722637903	0.046	0.67	-1.35753010417347	0	0
mspo	0.16364603538646	3.52744028467269	0.022	0.621	-1.35859851146513	0	0
Cbp53E	1.80351474570487	9.92246466764203	0.17	0.695	-1.35994775069864	0	0
eys	0.178289934577884	3.60445027666154	0.023	0.532	-1.36295910788848	0	0
CG40178	1.27763856264184	7.91445781517014	0.183	0.928	-1.36453524422252	0	0
RhoGAP100F	0.297744061130969	4.08047080520322	0.038	0.788	-1.36477651605219	0	0
eEF1alpha2	1.21035999585168	7.65638437111443	0.131	0.877	-1.36514172996956	0	0
dpr8	0.185201843396953	3.65973793371724	0.024	0.665	-1.36904611709364	0	0
NaCP60E	1.10339419388746	7.32378774230993	0.147	0.883	-1.37556508597043	0	0
CG30172	0.694213848150224	5.70559202009866	0.076	0.865	-1.37572298131266	0	0
Syn	0.519030455048102	5.02401510969601	0.063	0.827	-1.37768172592521	0	0
mAChR-A	0.255889379528577	3.98106244857896	0.034	0.756	-1.37779922082675	0	0
pan	2.29991064135447	12.1005040385273	0.278	0.965	-1.378755315962	0	0
Cadps	1.43138714598529	8.66891862400555	0.185	0.93	-1.38045453883775	0	0
Nlg2	0.223765152641631	3.86748859872635	0.031	0.762	-1.38064581901096	0	0
CG4577	0.996626859282281	6.97546211631879	0.098	0.57	-1.38491040627193	0	0
CadN	0.216812961328148	3.89473512231947	0.03	0.736	-1.39192504874737	0	0
CG13917	0.977192719159523	7.00749759653143	0.12	0.911	-1.39870028230466	0	0
Mid1	0.275844749889302	4.18577871334678	0.036	0.769	-1.40231150804515	0	0
dpr1	0.192349806616661	3.85011669329539	0.026	0.532	-1.40307677761486	0	0
CG11000	0.359842131638522	4.53991605112586	0.045	0.77	-1.40461073408537	0	0
chn	0.355097055771122	4.53879909658393	0.047	0.818	-1.40790462804971	0	0
SK	0.278214781254376	4.2365430575321	0.037	0.754	-1.41019715649152	0	0
CG13928	0.775482468034685	6.28059019957567	0.089	0.875	-1.41113973132256	0	0
amon	0.446116314333581	4.94460533002344	0.052	0.778	-1.4136025818801	0	0
stai	1.84768250828084	10.7252458628376	0.17	0.926	-1.41523877472291	0	0
CanB	0.953182188112441	7.044535384215	0.103	0.884	-1.41553309283163	0	0
nAChRalpha1	0.233957675317551	4.09150503900068	0.031	0.712	-1.41734684619316	0	0
fend	0.390755471802135	4.74220653963192	0.049	0.785	-1.41799644664221	0	0
dpr9	0.26977904711047	4.28743691492418	0.031	0.687	-1.42649070663633	0	0
side-III	0.164547684361785	3.90990266569238	0.022	0.646	-1.43892136006108	0	0
CG42750	0.216092110636848	4.13024229455487	0.028	0.66	-1.43951035942055	0	0
GABA-B-R1	0.193155633870581	4.03637750930875	0.028	0.796	-1.440085485015	0	0
CG7971	1.74635918299177	10.6023369559259	0.22	0.957	-1.44093043849264	0	0
side	0.175473940129487	3.96928783352129	0.025	0.592	-1.4416051172143	0	0
CG17816	0.562186999364712	5.65404664102673	0.066	0.816	-1.4491384248887	0	0
Tsp42Ej	0.736827568109336	6.42714676993583	0.087	0.863	-1.45308155777505	0	0
wry	0.294104186266506	4.60274849024747	0.035	0.671	-1.46543857144052	0	0
CG17716	0.219852741710989	4.33522244984279	0.025	0.599	-1.47560043225555	0	0
CG7646	1.6029076527657	10.4825036595772	0.175	0.937	-1.48419530777553	0	0
side-VI	0.246253889821454	4.50372428839092	0.03	0.72	-1.48528284291425	0	0
Rbp	0.449142381537651	5.40270321011859	0.056	0.849	-1.48574835732887	0	0
Dhit	0.378762450709619	5.13591347906334	0.045	0.847	-1.49297264144387	0	0
jus	0.271503438284048	4.67062027157772	0.035	0.698	-1.4950984971036	0	0
shakB	0.272441174492224	4.68185505109078	0.035	0.738	-1.49634053283781	0	0
igl	1.99921833389629	12.3929390530855	0.187	0.846	-1.49637593239046	0	0
Syt4	0.414948134186463	5.34751370812773	0.049	0.855	-1.50097031806665	0	0
CG42392	0.46307084797886	5.57309127047374	0.054	0.851	-1.50244668747782	0	0
Ank2	1.19124378175272	8.87837568784546	0.121	0.916	-1.50587877469303	0	0
mmd	0.259794301384064	4.69716880850369	0.037	0.825	-1.50902089641516	0	0
kek1	0.35102207192394	5.11679687780271	0.043	0.704	-1.51017717721397	0	0
side-II	0.157277347332367	4.26402679849999	0.023	0.639	-1.51482615295146	0	0
Sap47	4.4672529848316	24.044398074386	0.436	0.985	-1.52187387902331	0	0
CG16779	0.400106149839755	5.47286115543947	0.045	0.849	-1.5310701744715	0	0
DopEcR	0.500638156794757	5.94223275659541	0.064	0.832	-1.53173299013107	0	0
VhaM9.7-a	1.25936961469803	9.51564023319284	0.133	0.941	-1.53777785208258	0	0
dpr12	0.275423886346915	5.00476399664518	0.038	0.778	-1.54927457038034	0	0
Rbp1-like	1.13556074988109	9.09252576488754	0.175	0.931	-1.55306586810695	0	0
CG31140	0.635777257642382	6.73550657520984	0.073	0.876	-1.55370289485525	0	0
GluClalpha	0.817444295429829	7.70846256022842	0.094	0.861	-1.56686398000995	0	0
Hk	0.788598192046699	7.61705198669529	0.1	0.877	-1.57231084916916	0	0
Lar	0.853249333283769	7.94296693905395	0.127	0.934	-1.57392691170589	0	0
CG42402	0.277363264671036	5.19300323813044	0.033	0.654	-1.57862214098361	0	0
bol	0.573199370130687	6.64196755192602	0.073	0.85	-1.58054374179627	0	0
Ih	1.27248938796091	10.069035175377	0.143	0.927	-1.58327570893192	0	0
dati	0.316306119840501	5.49601955114885	0.038	0.601	-1.59636019286276	0	0
Pvf3	0.313175596266746	5.48156339530471	0.044	0.547	-1.59651342290885	0	0
Cow	0.438485470397771	6.18135117438124	0.051	0.819	-1.60789674776684	0	0
mub	3.56810068304484	22.0873350202645	0.371	0.943	-1.62018668659555	0	0
Alk	0.62124297652273	7.21447931578623	0.083	0.876	-1.62270524284654	0	0
CG4467	0.344569846609159	5.82859906940369	0.041	0.866	-1.62504539300044	0	0
nAChRalpha7	0.365680869166187	6.06798306980372	0.044	0.784	-1.64392204959915	0	0
OtopLa	0.393895516731987	6.31916517656594	0.044	0.855	-1.65839391715201	0	0
spab	0.555737223052663	7.24298537012478	0.064	0.494	-1.6674130487972	0	0
Frq1	0.650279490819654	7.74524674965992	0.066	0.794	-1.66756566221366	0	0
Ca-alpha1T	0.394844891306953	6.55972671126483	0.045	0.685	-1.69005182017035	0	0
jeb	0.435012217251738	6.78303724942364	0.047	0.653	-1.69077329102433	0	0
Nrx-1	0.529010231801881	7.35424854896743	0.06	0.911	-1.69814959897282	0	0
CG43737	0.276625675603873	5.98400865590562	0.034	0.787	-1.69940265180048	0	0
CG31030	0.565566959563924	7.58368994145331	0.065	0.918	-1.70161585128738	0	0
Gfrl	0.260826194028444	5.91722575083417	0.031	0.725	-1.70224757056162	0	0
cac	0.44978392755205	6.98526321695931	0.048	0.905	-1.70618321520373	0	0
Fife	0.67051594602989	8.23569990978178	0.069	0.796	-1.7099438711705	0	0
Nlg3	0.196852219587942	5.66304596826698	0.028	0.777	-1.71688177262783	0	0
unc-13	2.84687086672205	20.4877234426662	0.27	0.987	-1.72022171344352	0	0
Hs3st-A	0.405080574495261	6.92874931063095	0.047	0.801	-1.73040065748392	0	0
cpo	0.986504818976777	10.2161362473792	0.113	0.933	-1.73097675567678	0	0
Con	0.265581018796455	6.19539124641964	0.029	0.676	-1.73790939627524	0	0
brp	0.789657411176957	9.20557094779474	0.089	0.933	-1.74090953141411	0	0
CaMKII	2.51751370305063	19.3896527484602	0.284	0.982	-1.75727314828102	0	0
cpx	4.66737514937619	32.2365497283487	0.382	0.987	-1.76892409188017	0	0
futsch	2.2163392416018	17.9201490735037	0.207	0.956	-1.77198361141573	0	0
sm	2.4804653271694	19.6014967894904	0.272	0.94	-1.77819773328873	0	0
VAChT	0.141399608865237	5.76513871102161	0.022	0.644	-1.77952752918802	0	0
Cam	7.94554437410501	52.3643330208761	0.555	0.995	-1.7859870288201	0	0
jim	6.00461399448759	40.8164023633074	0.507	0.987	-1.78671958961137	0	0
CG42541	0.671559863319675	9.00813786664074	0.064	0.686	-1.78964130834576	0	0
tutl	0.472987037403854	7.82435084836814	0.055	0.88	-1.79022270454664	0	0
CG32017	0.777352003638864	9.6733309002988	0.085	0.818	-1.79262357267971	0	0
slo	0.542300124769913	8.45777003568211	0.061	0.911	-1.81356174001511	0	0
CG15765	0.373199507835418	7.4669881660199	0.042	0.762	-1.81903143280573	0	0
CG45263	0.318441444847243	7.15760277741761	0.037	0.731	-1.82250003314334	0	0
TM4SF	0.97113751524931	11.2187504644315	0.107	0.955	-1.82436090017935	0	0
sif	0.451127738811778	8.01357439906457	0.052	0.9	-1.8263907025617	0	0
CG42260	0.399370218769291	7.72655656487888	0.048	0.879	-1.8303485633531	0	0
CG43729	0.743641760137699	9.87878828739398	0.081	0.848	-1.83083897296007	0	0
CG42540	0.653133193913696	9.69929360258645	0.07	0.905	-1.86750532816568	0	0
Snap25	2.03992125162452	19.0135680646948	0.198	0.971	-1.88457883576555	0	0
Syt7	0.606331346372975	9.68573083977344	0.073	0.95	-1.8949563730652	0	0
Rim	0.540639057941431	9.25881490109956	0.06	0.935	-1.89594002331834	0	0
dysc	0.772187786918018	10.8519267235842	0.078	0.948	-1.90027562594523	0	0
nSyb	1.86720899185983	18.425829282285	0.178	0.979	-1.91326450693179	0	0
klg	0.367618704528534	8.29630303427027	0.04	0.684	-1.91654574233962	0	0
hig	0.587782019391346	9.83364296402379	0.061	0.726	-1.92031829553654	0	0
chinmo	0.547729490389549	9.63617959939751	0.062	0.926	-1.92747234714196	0	0
scrt	0.756842359521379	11.2601823636073	0.075	0.918	-1.94283872128811	0	0
rad	0.45114070870776	9.24449599286271	0.048	0.702	-1.95439064224476	0	0
trv	0.795243349852098	11.8140939320024	0.085	0.814	-1.96540506991042	0	0
Hasp	1.71970625207675	18.4645492118213	0.167	0.938	-1.96807094296853	0	0
qvr	0.784973441683622	12.0394674113913	0.087	0.955	-1.98857717646741	0	0
CG4587	0.491555102585258	9.90688079882499	0.052	0.937	-1.98957458731909	0	0
fne	1.59226855172579	18.0267363336909	0.155	0.962	-1.99331178443829	0	0
nAChRbeta1	0.970958924795639	13.5367645603282	0.098	0.958	-1.99816073924728	0	0
Nckx30C	0.744885491445757	12.0099766215132	0.08	0.937	-2.00902756300669	0	0
bru3	1.11654497815542	14.8517225116512	0.109	0.839	-2.01349313828385	0	0
sNPF	0.534541373785039	10.8579723071847	0.041	0.295	-2.04476885281003	0	0
para	0.900816476775381	13.700462263763	0.088	0.954	-2.04559542131891	0	0
nAChRalpha6	0.502518713542145	10.814163638889	0.058	0.859	-2.06215627777166	0	0
Syt1	1.21897959905791	16.695407270585	0.122	0.976	-2.07625767951856	0	0
nAChRalpha5	0.547883206987908	11.3830005447772	0.059	0.938	-2.07943628358794	0	0
Dscam2	0.444060087168616	10.6925561435359	0.047	0.893	-2.09149376105967	0	0
7B2	1.46027378674325	19.4356284473103	0.141	0.963	-2.11700723084526	0	0
Cngl	0.556279935546797	12.210895651742	0.054	0.866	-2.13874360053752	0	0
CG6329	1.5288591525352	20.6557238624999	0.148	0.979	-2.14750152795636	0	0
Appl	1.24433443238401	18.7097370897076	0.118	0.969	-2.17270377155137	0	0
nrv3	6.07607167811686	62.1404128530303	0.344	0.996	-2.18864211580368	0	0
Ggamma30A	2.94037398514491	36.8796080914784	0.257	0.951	-2.2631372833177	0	0
CG2269	1.25597139462797	21.1987196879926	0.116	0.927	-2.28645396163387	0	0
pros	11.1287857535291	120.578618638037	0.608	0.898	-2.30497950531676	0	0
Rdl	1.02802399289868	19.5726666715188	0.096	0.974	-2.31690141765383	0	0
IA-2	6.09964582911585	73.8763601646497	0.399	0.986	-2.35579332249568	0	0
miple1	1.4132748956606	24.6805062707287	0.136	0.98	-2.3647474902886	0	0
Sh	1.17782477037084	25.160303724071	0.099	0.984	-2.48591656987001	0	0
CG31221	1.81776431204592	35.7255820169583	0.15	0.863	-2.56752979653811	0	0
Dop2R	1.06943187687707	31.52301627283	0.09	0.847	-2.754673917703	0	0
lncRNA:CR31451	7.3999172744729	173.641908340833	0.423	0.987	-3.03451578194199	0	0
mRpS24	0.257344248543914	0.646129389275159	0.044	0.297	-0.269424950169571	6.10035744068717e-308	1.08080032776655e-303
AstC-R2	0.025263287557322	0.90019096929066	0.005	0.226	-0.617004945759013	6.25054590881029e-308	1.10740921866392e-303
CG3603	0.178331231721764	0.00418380526377151	0.036	0.001	0.15992414964734	6.91906683649246e-308	1.22585107142137e-303
[truncated: 8,850 more rows]
